# Supplementary material for: In-depth exploration of the shared genetic signature and molecular mechanisms between end-stage renal disease and osteoporosis
Source: Front Genet. 2023 Nov 24;14:1159868. doi: 10.3389/fgene.2023.1159868 (PMC10704461; doi:10.3389/fgene.2023.1159868)
Supplement: Supplementary file 1 [file Table2.XLSX]

## Sheet: Sheet1
Table S2:Differential expression of all genes in the ESRD dataset
gene	conMean	treatMean	logFC	pValue	fdr
RFC2	5.20571	4.96856	-0.0672655	5.07e-07	1.29e-06
HSPA6	8.3223	8.41417	0.015839	0.103819	0.125521
PAX8	4.84163	5.10424	0.0762026	1.76e-12	1.35e-11
GUCA1A	4.13379	4.18533	0.0178779	0.0965456	0.117437
THRA	4.76115	4.92656	0.0492693	1.77e-05	3.65e-05
PTPN21	3.58248	3.70873	0.0499665	2.56e-06	5.9e-06
CCL5	10.4965	9.96705	-0.0746682	1.08e-06	2.62e-06
CYP2E1	3.94909	3.94744	-0.000602028	0.681032	0.700079
EPHB3	4.86241	5.24209	0.108472	2.9e-13	2.87e-12
ESRRA	6.41799	6.73826	0.0702544	7.01e-10	2.88e-09
CYP2A6	5.40427	5.82339	0.107761	4.01e-13	3.8e-12
SCARB1	4.66352	4.62986	-0.0104512	0.164897	0.192165
TTLL12	6.0359	5.99604	-0.00955979	0.368944	0.400661
LINC00152	6.4764	6.98985	0.110069	1.39e-12	1.1e-11
WFDC2	4.42051	4.58923	0.0540383	3.4e-06	7.7e-06
MAPK1	7.2848	7.19452	-0.0179922	0.178709	0.206762
ADAM32	2.75443	2.89149	0.0700593	7.29e-05	0.000138978
SPATA17	2.54978	2.5871	0.0209659	0.121782	0.145568
PRR22	4.99307	5.2496	0.0722809	2.85e-09	1.04e-08
PXK	6.14986	6.02728	-0.0290459	0.170325	0.197876
VPS18	5.84214	5.80341	-0.00959436	0.321	0.352667
MSANTD3	5.36677	5.08612	-0.0774881	7.26e-11	3.67e-10
SLC46A1	4.55444	4.67236	0.0368777	2.58e-05	5.22e-05
TIMD4	3.49529	3.43069	-0.0269152	0.0947925	0.115433
SLC39A5	4.98637	5.3723	0.107549	4.9e-11	2.58e-10
ZDHHC11	4.46956	4.51814	0.0155944	0.127548	0.151886
ATP6V1E2	4.8462	4.51341	-0.102636	6.53e-12	4.29e-11
AFG3L1P	5.70305	5.2281	-0.125446	1.95e-12	1.48e-11
CILP2	3.50679	3.66375	0.0631726	0.000119915	0.000221732
PIGX	5.10207	4.87802	-0.0647875	0.00169704	0.00268646
TMEM196	3.23969	3.37425	0.0587107	8.04e-05	0.000152264
SLC39A13	5.84854	5.45775	-0.0997687	2.56e-09	9.46e-09
AK9	3.58729	3.31851	-0.112358	1.03e-08	3.43e-08
CORO6	4.79006	4.97316	0.0541194	0.00043092	0.000740372
TMEM106A	5.41489	5.46941	0.0144546	0.607379	0.629864
ALG10	2.89155	2.58112	-0.163846	5.1e-12	3.45e-11
TTC39C	5.76451	5.46935	-0.0758281	4.03e-07	1.04e-06
NEXN	4.05328	3.91533	-0.0499556	0.0258466	0.0345333
C15orf40	4.37064	3.5422	-0.303198	9.27e-16	2.96e-14
RAX2	5.56131	6.33276	0.187409	2.91e-16	1.34e-14
MFAP3	5.09392	4.53631	-0.167257	1.83e-13	1.94e-12
EYA3	4.46304	4.45332	-0.00314489	0.50697	0.534288
GIMAP1	7.70148	7.17224	-0.102712	6.59e-13	5.8e-12
KLK8	3.75194	4.30081	0.196971	3.62e-16	1.56e-14
CCDC65	2.63394	2.54387	-0.0502001	4.26e-05	8.37e-05
FAM122C	3.67171	3.40487	-0.108852	2.32e-17	3.71e-15
ARMCX4	3.82207	3.79877	-0.00882042	0.119674	0.143258
RBBP6	5.36995	5.18002	-0.05195	2.83e-06	6.48e-06
CENPBD1	4.8242	4.59741	-0.069471	1.53e-08	4.93e-08
TRIOBP	7.16289	7.43828	0.0544287	1.15e-09	4.54e-09
GSC	4.01649	4.28178	0.0922751	2.06e-06	4.81e-06
SP7	4.79037	4.85873	0.0204427	0.141295	0.166839
PDE7A	5.74759	5.16552	-0.154045	1.12e-13	1.28e-12
CNOT7	7.1022	6.21591	-0.1923	1.38e-14	2.29e-13
CRYZL1	5.01643	4.57977	-0.131388	1.36e-11	8.2e-11
PRSS33	6.46926	6.95759	0.104987	0.000159474	0.000289863
C19orf26	4.19547	4.59293	0.130582	6.45e-13	5.69e-12
MCMDC2	2.24347	2.24947	0.00384809	0.964871	0.967167
TIRAP	4.87436	4.61048	-0.0802944	2.49e-14	3.66e-13
LEAP2	5.70116	5.1248	-0.15376	2.23e-14	3.34e-13
MSI2	5.26745	5.00692	-0.0731807	1.72e-09	6.55e-09
SCIN	3.07527	3.13834	0.029289	0.017534	0.0239798
CTCFL	2.66993	2.60735	-0.0342206	0.0118612	0.0166648
C4orf33	2.52918	2.38305	-0.0858624	2.12e-07	5.7e-07
ZNF333	4.97318	4.73809	-0.069861	2.3e-08	7.22e-08
TVP23C	6.43283	6.51945	0.0192974	0.103199	0.124845
RDH10	3.45516	3.23802	-0.0936418	9.07e-12	5.76e-11
SRSF12	2.71945	2.82281	0.053822	4.65e-05	9.09e-05
FAM71A	4.95298	5.38423	0.120443	8.42e-14	1.01e-12
GAPT	7.59665	7.30272	-0.0569299	0.0188295	0.0256516
FLJ30901	5.38802	5.76361	0.0972168	1.6e-09	6.13e-09
ERICH5	2.1774	2.29804	0.077796	1.55e-05	3.22e-05
CCDC185	2.85789	3.33265	0.221719	1.72e-12	1.32e-11
ENTHD1	2.32084	2.35538	0.0213128	0.104445	0.126221
TSSK3	7.04482	7.37358	0.0658022	4.51e-06	1.01e-05
WFDC6	4.34475	4.38477	0.0132261	0.468319	0.497406
CLEC12A	5.42501	5.27607	-0.0401626	0.129765	0.154297
BRF1	4.56557	4.95981	0.119489	7.38e-15	1.4e-13
C15orf27	3.81549	4.01259	0.0726658	2.52e-06	5.82e-06
BACH1	4.5358	4.26195	-0.089841	1.18e-08	3.89e-08
CALML6	2.99776	3.23328	0.109113	8.9e-06	1.91e-05
NLRP5	3.76816	3.78558	0.00665668	0.731204	0.746923
CLEC4F	3.62994	3.78325	0.0596826	0.110868	0.133407
DEFB106A	4.45365	4.44182	-0.00383802	0.876337	0.883476
WFDC9	4.82089	4.92078	0.029588	0.019585	0.0266084
NEDD1	4.76627	4.06864	-0.228313	5e-11	2.63e-10
TTLL10	4.37407	4.59371	0.0706844	1.64e-08	5.26e-08
CALR3	2.72978	2.72253	-0.0038347	0.784809	0.797403
C10orf25	4.09412	4.3353	0.0825789	0.000807849	0.00133712
ETV3	5.73158	5.26121	-0.123537	4.77e-13	4.41e-12
KLHL10	3.05538	3.17603	0.0558736	0.000173132	0.000313322
TM2D3	7.75577	6.70789	-0.209411	1.21e-11	7.36e-11
ZNF485	2.3941	2.31106	-0.050929	0.0161864	0.0222597
WDR17	2.14866	2.10554	-0.0292464	0.00985405	0.0140183
MFSD6L	6.10357	6.01978	-0.0199414	0.0930638	0.113473
CDH23	4.58478	4.86439	0.0854072	2.21e-11	1.27e-10
ANKAR	2.51557	2.48965	-0.0149445	0.0924921	0.11286
MEGF11	3.60112	3.7205	0.0470507	1.13e-06	2.73e-06
GPR182	4.2253	4.58549	0.118024	5.03e-14	6.49e-13
ESX1	3.42235	3.44152	0.00806117	0.402704	0.433908
C8orf12	3.75655	3.64807	-0.0422768	0.00246886	0.00382632
LOC653486	4.05684	4.40877	0.120018	0.000337105	0.000588135
DNAJC5G	5.40231	5.59054	0.0494109	8.04e-05	0.000152264
WDR88	3.24664	3.36025	0.0496227	0.000385572	0.000667115
PRUNE2	2.8373	2.85705	0.0100084	0.685342	0.704015
MBD3L2	5.02883	5.18944	0.0453552	0.0216731	0.0292952
ADAMTSL1	3.3593	3.52813	0.0707463	2.17e-11	1.25e-10
MBD3L1	3.29314	3.41229	0.0512733	0.000105057	0.000195875
FAM46D	2.29481	2.2405	-0.0345569	0.0194304	0.0264177
SERPINB11	2.64247	2.65437	0.00648232	0.744493	0.759612
LINC00161	2.65981	2.69827	0.0207115	0.0896803	0.109626
DSCR10	4.96704	4.9931	0.00755068	0.481018	0.509683
ABHD11	5.11334	5.27145	0.0439341	1.37e-05	2.87e-05
ACAP2	6.06999	5.61985	-0.111162	8.2e-06	1.77e-05
GAMT	6.14213	6.50748	0.0833606	9e-11	4.44e-10
PLCD3	5.58407	6.05073	0.115792	4.99e-12	3.39e-11
IRF6	3.52013	3.38048	-0.0584001	2.39e-09	8.85e-09
PTPRC	8.87328	8.17927	-0.117496	7.99e-08	2.3e-07
MAN1A2	4.16762	4.04799	-0.0420183	5.02e-05	9.77e-05
RAPH1	3.22298	3.07941	-0.0657409	6.36e-05	0.000122266
SMCR8	5.83206	5.47033	-0.0923783	5.2e-13	4.75e-12
LACTB	6.04005	5.12828	-0.236085	2.77e-15	6.58e-14
BNC1	2.43517	2.48576	0.0296636	0.0278661	0.0370232
MPP4	2.81547	2.99739	0.0903299	1.76e-07	4.77e-07
LACE1	2.74003	2.80847	0.0355927	0.066062	0.0824918
IDI2	4.09653	4.48853	0.131841	1.67e-10	7.75e-10
CYP11B1	2.94218	3.02847	0.0417024	0.00308031	0.00470867
TAF8	4.42547	4.23567	-0.0632411	1.61e-06	3.81e-06
COBL	3.02503	2.9781	-0.0225599	0.178708	0.206762
SLAMF6	7.76554	7.4696	-0.0560566	4.96e-05	9.66e-05
GPBAR1	7.39941	7.82389	0.0804758	3.34e-07	8.74e-07
RHBDL2	3.41814	3.74931	0.133413	4.27e-11	2.28e-10
FRAS1	3.31808	3.33716	0.00827455	0.61975	0.641632
BRSK1	5.0683	5.74474	0.18074	8.16e-11	4.07e-10
CRB2	3.30496	3.35904	0.0234148	0.334054	0.365599
KCNE4	3.24913	3.30194	0.0232618	0.0647745	0.0810326
CD300LG	4.01975	4.12195	0.0362205	0.00133106	0.00213752
SLC34A3	6.31282	6.51919	0.0464086	0.000130368	0.000239928
CPA6	2.30612	2.36275	0.0349952	0.00897145	0.0128309
WBP2NL	2.60758	2.35923	-0.144395	3.93e-10	1.69e-09
HIPK1	6.53103	6.35786	-0.0387701	0.013209	0.0184168
MTBP	2.91764	2.78927	-0.0649132	2.65e-07	7.01e-07
ACVR1C	4.09453	3.67093	-0.157554	5.74e-11	2.97e-10
TMEM74	2.67284	2.75504	0.0437007	0.000281249	0.000496033
TIGD4	2.73492	2.75836	0.0123116	0.441735	0.471737
ART5	5.11553	5.46704	0.0958778	2.38e-06	5.52e-06
FAM71C	3.64715	3.68391	0.0144669	0.482849	0.511375
C21orf67	4.91495	5.17657	0.0748217	1.29e-09	5.02e-09
NLRP11	3.32912	3.27056	-0.0256043	0.0635078	0.0795746
ATP6V1C2	3.20019	3.28371	0.0371697	0.016984	0.0232895
CLDN19	4.52294	4.63117	0.0341158	0.00118918	0.00192295
VTI1A	5.05961	5.05221	-0.00211345	0.7158	0.732383
KIF6	3.45321	3.57942	0.051791	4.81e-08	1.43e-07
IQCD	4.00008	4.57802	0.194694	1.23e-15	3.59e-14
TAGAP	8.75946	8.04377	-0.122971	1.26e-13	1.41e-12
SERPINA12	3.79874	3.81147	0.00482627	0.841749	0.850839
LETM2	4.5595	4.29592	-0.0859086	1.89e-06	4.43e-06
BSND	4.81263	5.08561	0.0795977	9.96e-10	3.97e-09
CLEC4C	4.07747	3.70694	-0.137443	3.1e-05	6.19e-05
NLRC4	4.94276	4.43762	-0.155533	1.82e-08	5.78e-08
PRSS36	5.54696	5.72095	0.0445563	0.00198996	0.00312322
ZDHHC15	2.44156	2.50116	0.0347968	0.113519	0.136368
RAI1	5.9456	6.26303	0.0750391	1.16e-11	7.11e-11
CDK15	4.39129	4.48938	0.0318723	0.0347657	0.045456
ZNF570	3.42404	3.23784	-0.0806673	6.86e-06	1.49e-05
NUDT9P1	2.96767	2.95184	-0.00771552	0.867088	0.874594
BTBD16	3.57251	3.83489	0.102247	3.84e-07	9.95e-07
RTP3	4.13769	4.32948	0.0653663	6.31e-06	1.38e-05
TSPEAR	3.6578	3.83072	0.0666378	1.09e-07	3.06e-07
MIPOL1	2.41528	2.42031	0.00299692	0.816574	0.827071
C6orf141	2.44583	2.49408	0.0281858	0.0278658	0.0370232
ALMS1P	3.87856	4.23652	0.127359	6.98e-11	3.55e-10
MYO3B	2.50398	2.59416	0.0510444	0.000112912	0.000209606
TRIML2	3.97558	4.8096	0.274754	1.4e-16	8.61e-15
ABCC13	4.52849	5.32206	0.232954	1.74e-10	8.02e-10
IL12RB1	5.87204	5.98689	0.0279454	0.00326104	0.00496734
GTF2A1L	2.26796	2.34564	0.0485876	7.56e-05	0.000143884
TRPV3	3.74931	3.8476	0.0373355	0.0211751	0.0286518
CNBD1	2.69708	2.72982	0.0174096	0.503217	0.530666
ABCC12	3.06484	3.12993	0.0303209	0.141295	0.166839
MMP21	2.41393	2.40989	-0.00241397	0.578944	0.602719
TMEM190	5.16106	5.45492	0.0798913	3.41e-09	1.23e-08
GAS2L2	5.56876	5.80833	0.0607692	0.000140026	0.000256557
KCNG4	4.06437	4.19056	0.0441108	0.00416152	0.00623823
PXT1	3.13501	3.04124	-0.0438096	0.0029368	0.00450146
CACNG5	4.89065	5.05169	0.046738	3.65e-06	8.23e-06
LINC00308	3.58183	3.73668	0.0610627	2.67e-06	6.14e-06
FAM223A	4.93886	4.52232	-0.127114	2.73e-08	8.45e-08
WFDC11	3.31441	3.452	0.0586798	0.00615517	0.00900867
IFNL2	2.95215	3.07915	0.0607665	2.65e-05	5.35e-05
JAK1	8.33201	8.15609	-0.0307874	0.0320827	0.0421847
CDC42SE2	7.60488	6.51955	-0.222153	1.16e-11	7.11e-11
ACACB	5.26255	5.47457	0.0569824	1.07e-08	3.54e-08
RFWD2	7.19581	6.9343	-0.0534069	0.000403146	0.000695799
STX6	5.30977	5.0245	-0.0796711	1.67e-11	9.84e-11
ANLN	2.68586	2.62646	-0.0322613	0.00323025	0.00492293
SPRR4	5.82747	6.06654	0.058004	3.56e-05	7.07e-05
LOC441259	5.97907	5.76375	-0.0529132	0.0280771	0.0372806
HSH2D	6.767	6.54226	-0.0487283	0.0352753	0.0460869
TRNT1	4.61097	3.7481	-0.298911	5.14e-14	6.62e-13
TMEM163	3.24413	2.94206	-0.141005	1.28e-10	6.08e-10
ARHGAP5	3.12949	2.68052	-0.223419	3.86e-11	2.08e-10
HERPUD2	8.03368	7.3666	-0.125062	1.76e-12	1.35e-11
SRCAP	5.36779	5.53167	0.0433891	6.22e-06	1.36e-05
MAP3K6	4.21556	4.56425	0.114655	2.97e-15	6.95e-14
ARSG	5.68946	5.23126	-0.121133	2.09e-13	2.17e-12
ZNF101	6.68314	6.17067	-0.115098	4.84e-06	1.07e-05
PTPN11	5.09828	4.72105	-0.110903	8.16e-11	4.07e-10
KLHDC7B	5.44992	5.42548	-0.006482	0.101962	0.123438
ATAD3A	6.19548	6.60261	0.0918205	2.21e-11	1.27e-10
ZNF626	4.03907	3.89846	-0.0511168	0.000869838	0.00143307
PHC3	4.7179	4.21668	-0.162036	1.08e-12	8.84e-12
IL11RA	5.86733	5.45292	-0.105674	8.49e-11	4.21e-10
TNFRSF10A	6.40555	6.23983	-0.0378172	0.0066095	0.00963549
RAD51L3-RFFL	6.22716	5.81484	-0.0988363	4.81e-14	6.29e-13
HPS4	5.21154	5.05266	-0.0446673	1.9e-07	5.14e-07
UHMK1	7.09523	6.7206	-0.0782597	0.000734047	0.00122269
TXNDC2	4.17112	4.24945	0.026842	0.0537276	0.0680846
NAV3	2.83929	2.91284	0.0368965	5.08e-05	9.89e-05
C5orf22	4.28078	3.76915	-0.183634	5.67e-13	5.1e-12
PCDHGB7	2.44517	2.40078	-0.026433	0.0880264	0.107745
ERC1	4.9501	5.05117	0.0291581	0.00130419	0.00209642
FLCN	5.5036	5.67209	0.0435045	0.00148872	0.00237649
LRRC7	2.31733	2.3543	0.0228344	0.0208463	0.0282389
SH2D3C	7.32458	7.11457	-0.0419692	0.00226132	0.00352752
PPP1R3B	5.90987	5.52069	-0.0982777	4.21e-06	9.4e-06
SLC9A7	4.25067	3.96749	-0.0994614	8.92e-10	3.59e-09
IGSF3	4.04407	4.21361	0.0592457	8.23e-09	2.78e-08
RFX6	2.33193	2.25548	-0.0480929	0.00851962	0.0122373
DIRC1	2.1216	2.11055	-0.00753694	0.452258	0.481921
DNAJB7	2.45311	2.34922	-0.0624307	0.000734047	0.00122269
UCN3	5.20998	5.55478	0.0924509	1.03e-08	3.43e-08
DIP2A	5.16027	5.12618	-0.00956296	0.525949	0.552693
USP28	5.30863	4.87911	-0.121721	9.46e-09	3.17e-08
CASC5	2.74364	2.79764	0.0281171	0.0747133	0.0925209
GRHL1	3.29843	3.14068	-0.0707017	0.00110618	0.00179589
CNBD2	3.71048	3.89739	0.0709017	1.49e-09	5.73e-09
CASKIN1	4.64553	4.89247	0.0747199	2.1e-09	7.89e-09
CACNA2D4	5.32443	5.1064	-0.0603192	4.55e-07	1.17e-06
ARL11	5.52123	5.63773	0.0301255	0.00361797	0.00547466
SLC2A13	3.23246	3.06809	-0.0752913	1.52e-10	7.11e-10
NIPA1	3.96118	3.87655	-0.0311578	0.0122625	0.0171866
TUBA3FP	5.59151	5.59982	0.00214056	0.955512	0.958268
CARD16	5.71402	5.8184	0.0261174	0.178709	0.206762
DUSP19	2.62375	2.58256	-0.0228288	0.0811508	0.0999263
CYB5D1	5.4192	5.28908	-0.035063	0.0105472	0.0149385
NMNAT2	3.97178	3.99965	0.0100863	0.283862	0.3149
SLC4A1	8.2649	9.06529	0.133356	2.45e-06	5.67e-06
CREG2	2.65316	2.60514	-0.0263511	0.0185346	0.0252675
RXFP1	2.58392	2.6176	0.0186858	0.0548285	0.0694011
SPEF2	3.61834	3.55583	-0.0251401	0.00223943	0.00349521
CEP170	5.97191	5.53635	-0.109259	3.9e-07	1.01e-06
DTD1	5.14327	4.99985	-0.0408017	2.03e-06	4.75e-06
CASC4	6.36126	5.98635	-0.0876353	2.73e-08	8.45e-08
FGF1	3.56914	3.596	0.0108155	0.294545	0.325684
ARPP21	2.4176	2.41439	-0.00191562	0.529783	0.556302
RHOXF1	5.33684	5.52553	0.0501289	0.000491858	0.000838558
ADAMTS17	3.36505	3.28228	-0.0359306	0.00266773	0.00411582
SNHG7	6.22339	6.29711	0.0169885	0.268332	0.299231
DHH	3.94799	4.35118	0.140287	2.75e-09	1.01e-08
ABRA	2.53059	2.51657	-0.0080138	0.394502	0.425928
KLHDC1	2.68353	2.30339	-0.220371	1.26e-13	1.41e-12
RICTOR	6.74489	6.28533	-0.101807	0.000145092	0.000265264
NETO1	2.99504	3.03634	0.0197562	0.0270433	0.036007
WWP2	6.00617	5.80016	-0.0503513	6.27e-07	1.57e-06
ST7L	3.94851	3.80252	-0.0543536	1.41e-07	3.88e-07
C2orf15	2.52594	2.43238	-0.0544508	0.00285343	0.00438334
KCNH8	2.61597	2.43504	-0.1034	4.39e-06	9.79e-06
MCF2L	4.63093	4.73231	0.0312416	8.44e-05	0.000159403
SLCO6A1	3.10284	3.31008	0.0932792	6.6e-05	0.000126701
KLC3	6.20524	7.04825	0.183779	5.54e-12	3.7e-11
CIB3	3.63527	3.82831	0.0746433	1.26e-07	3.5e-07
CADM2	2.30188	2.29079	-0.00696883	0.119671	0.143258
C9orf66	3.41358	3.33692	-0.0327681	0.0270436	0.036007
HDAC9	4.08932	3.73251	-0.131717	7.2e-14	8.77e-13
SLC16A11	4.43641	5.0346	0.182483	2.93e-14	4.15e-13
TMEM67	2.5036	2.41655	-0.0510545	6.68e-09	2.28e-08
HS6ST2	2.11691	2.13751	0.0139719	0.514514	0.54167
CAMKK1	5.41257	5.70656	0.0763081	1.35e-10	6.41e-10
ZNF625	3.11075	3.08998	-0.00966137	0.429637	0.460025
ZNF563	5.0334	4.74694	-0.0845375	3.1e-05	6.19e-05
LIN9	2.40451	2.4654	0.0360787	0.123917	0.147895
CLEC4D	4.82868	4.9569	0.0378091	0.386407	0.417801
SLC25A27	2.87737	3.00569	0.0629454	2.14e-09	8.01e-09
GPRC6A	4.65772	4.84557	0.0570417	0.000356555	0.000619814
RAET1E	4.56872	4.56405	-0.00147624	0.717994	0.734422
SLC44A5	2.37193	2.35585	-0.0098109	0.148573	0.174595
ZNF417	3.69462	3.65236	-0.0165965	0.13051	0.155117
ZNF781	2.38229	2.37734	-0.00300091	0.892563	0.898759
HELB	6.16948	5.67519	-0.120481	9.71e-08	2.76e-07
TRDN	2.11699	2.15147	0.023309	0.127544	0.151886
SOCS4	4.35492	3.83387	-0.183843	9.91e-11	4.84e-10
ZNF547	2.86562	2.79157	-0.0377667	0.0335244	0.0439468
SIM1	2.8606	2.99254	0.065053	7.64e-07	1.89e-06
PROM2	4.72793	5.15769	0.125515	1.54e-16	9.19e-15
TLR4	6.73038	5.62263	-0.259443	8.36e-12	5.36e-11
TSNARE1	5.22185	5.42353	0.0546711	1.41e-09	5.46e-09
CAPN13	4.06359	4.10311	0.0139647	0.141293	0.166839
STMN1	4.39585	4.31583	-0.0265044	0.221927	0.251841
RFX4	2.58107	2.63971	0.0324093	0.00678736	0.00988227
WFIKKN1	5.77462	6.13345	0.0869726	1.29e-08	4.21e-08
SENP1	4.76053	4.63479	-0.0386179	0.00223947	0.00349521
KLF14	4.07492	4.00088	-0.0264541	0.0298011	0.0393936
NXNL2	2.25283	2.25731	0.00286764	0.894885	0.901014
LINC00205	3.84315	3.89658	0.0199204	0.164899	0.192165
TMX3	4.71756	3.98533	-0.243343	3.17e-11	1.74e-10
ZNF396	3.2096	3.13842	-0.0323553	0.0017662	0.00279069
SLC26A7	2.45932	2.4548	-0.00265603	0.766811	0.780821
SNX18	6.45875	6.30881	-0.0338882	0.0678092	0.084474
B3GNT6	4.6867	4.93249	0.0737434	2.26e-07	6.05e-07
DENND1B	4.69809	4.30495	-0.12608	9.15e-07	2.24e-06
ZNF619	5.33898	5.17732	-0.0443594	0.000996986	0.00162879
ICK	2.56736	2.21599	-0.212332	1.28e-12	1.02e-11
FAM71D	2.98511	2.91128	-0.0361282	0.0287134	0.038059
BCL2L14	3.38577	3.49061	0.0439968	1.38e-08	4.49e-08
HS6ST3	3.18491	3.56877	0.164177	4.03e-17	4.65e-15
SLC26A1	3.95313	4.41245	0.158586	1.49e-15	4.09e-14
CLDN15	6.21108	6.1637	-0.0110475	0.384798	0.416206
RAB42	5.77059	6.09613	0.0791758	2.39e-11	1.36e-10
PTCHD1	2.65978	2.63056	-0.0159344	0.155291	0.1819
M1AP	2.76972	2.82938	0.0307463	0.0563301	0.0712047
VWA5B1	3.89203	4.22554	0.118612	6.71e-11	3.42e-10
LINC00311	2.81163	3.1304	0.15494	2.47e-08	7.68e-08
HTR6	4.10372	4.46497	0.121718	1.03e-09	4.11e-09
LOC101060464	3.10903	3.22329	0.0520688	0.0430755	0.0554679
RUSC1-AS1	5.26149	5.15453	-0.0296287	0.146936	0.172803
CACNG6	6.26534	6.44566	0.0409364	0.00572944	0.0084298
LMNTD1	4.5816	4.6438	0.019456	0.433075	0.463366
CIRBP-AS1	4.45452	4.63019	0.0557996	4.71e-06	1.05e-05
AXDND1	2.28273	2.34015	0.0358398	0.0221812	0.0299296
ASMTL-AS1	5.56049	5.97098	0.102755	2.67e-12	1.95e-11
CD200R1	4.04602	3.957	-0.0320956	0.0421737	0.0544042
LINC00334	3.67386	3.83088	0.0603803	0.000216017	0.000386976
ATOH7	2.47566	2.45361	-0.0129062	0.244949	0.275656
SEC16B	3.05622	3.11547	0.0277002	0.00361777	0.00547466
AMER1	3.48136	3.80539	0.128395	8.28e-10	3.36e-09
NKX6-3	5.57112	5.80253	0.0587153	1.06e-05	2.26e-05
TBATA	5.3086	5.48559	0.0473157	0.0136504	0.0189944
EXOC3L2	7.42664	7.89333	0.0879257	2.8e-09	1.03e-08
CABP4	5.27166	5.6954	0.111538	8.38e-09	2.83e-08
TNFRSF13C	6.08866	6.33642	0.0575419	0.000155757	0.000283626
CAMK2N2	4.23196	4.60222	0.121004	1.23e-13	1.38e-12
ANKRD30BP2	3.10189	3.03995	-0.0291009	0.136591	0.16167
KCNG3	2.7565	2.78219	0.0133835	0.306887	0.338304
LINC01312	2.74961	2.74002	-0.00504144	0.678879	0.697999
FOXP2	2.99385	3.05613	0.0297037	2.31e-06	5.37e-06
B4GALNT2	4.36623	4.71318	0.110312	5.41e-09	1.88e-08
FMR1NB	2.07079	2.21165	0.0949422	7.55e-06	1.64e-05
GCSAML	2.58511	2.5792	-0.00330105	0.698337	0.716187
SIGLEC11	3.48747	3.68076	0.0778235	0.000966192	0.0015819
IL23R	3.15769	3.17745	0.00900419	0.704867	0.721906
MAGEB18	1.94117	2.03518	0.0682276	6.85e-05	0.0001312
CD276	4.82389	5.01223	0.0552567	1.68e-07	4.57e-07
IFNL1	3.9519	4.23411	0.0995139	1.02e-05	2.17e-05
C4orf36	2.41295	2.51438	0.0594007	0.0398521	0.0516481
FIGNL1	3.47514	3.00794	-0.208295	1.03e-08	3.43e-08
RIMS1	3.63202	3.79962	0.0650807	6.63e-10	2.73e-09
PITPNM2	5.32287	5.11742	-0.0567886	2.26e-07	6.05e-07
PCDH10	2.79532	2.86011	0.0330573	0.00105015	0.00171125
TAB3	4.38164	4.19256	-0.0636383	0.000333323	0.000582186
GRK7	2.60986	2.47328	-0.0775441	4.65e-05	9.09e-05
MMEL1	5.6443	5.67853	0.00872227	0.42451	0.455157
PDE8A	5.00273	4.95292	-0.0144379	0.114868	0.137917
NLRP6	3.66715	3.80001	0.0513451	0.0355312	0.0464047
ZCCHC5	4.41977	4.58127	0.0517779	0.0083015	0.0119389
ATRIP	6.81234	7.08915	0.0574621	2.73e-07	7.22e-07
ZIC5	2.94152	3.44194	0.226657	2.98e-11	1.66e-10
ANGPT1	3.51256	3.32061	-0.0810722	3.22e-05	6.42e-05
TEDDM1	2.75987	2.8702	0.0565547	0.00191269	0.00300964
LOC149373	4.86536	5.02695	0.0471351	0.000475887	0.000812933
GABRG1	2.34056	2.37159	0.0190046	0.100733	0.122098
PANX2	6.43696	6.79092	0.0772267	2.69e-10	1.19e-09
ZNF114	2.57729	2.70299	0.0686968	0.00904896	0.0129376
CCDC27	3.96	4.46471	0.173069	5.67e-13	5.1e-12
C15orf26	2.40869	2.55009	0.0823006	0.00181989	0.00287016
LOC100652931	2.62772	2.68315	0.0301162	0.0495	0.063107
NEUROD2	4.48873	4.50981	0.00675999	0.615614	0.637862
LINC00208	4.28468	4.35154	0.0223388	0.379999	0.411544
DNAH6	3.3966	3.41129	0.00622757	0.185438	0.213839
LRRC15	3.7862	3.99747	0.078336	1.87e-07	5.06e-07
TTC40	3.48861	3.49126	0.00109656	0.728996	0.744911
B3GNT7	3.87055	3.89747	0.00999776	0.454033	0.483594
ZNF645	4.03618	3.82862	-0.0761692	0.000377081	0.000653267
ZMYM6	4.46686	4.09451	-0.125569	4.57e-10	1.94e-09
SGCZ	2.57658	2.63735	0.0336281	0.157872	0.184672
LOC100507431	4.19941	3.87349	-0.116553	1.12e-15	3.37e-14
WNT9B	3.84244	4.14052	0.107789	7.68e-09	2.6e-08
CNPY3	7.46479	7.49965	0.00672261	0.282539	0.313614
SCAMP1	4.78879	4.35643	-0.136514	1.4e-10	6.63e-10
LINC00471	2.2213	2.25582	0.0222498	0.497615	0.525317
HAS3	3.72289	3.94135	0.082267	2.34e-09	8.71e-09
FGF4	4.41108	4.3827	-0.00931428	0.402709	0.433908
SLC30A8	3.44696	3.48412	0.0154707	0.229803	0.259984
LOC142937	5.66759	5.95545	0.0714755	0.0639283	0.0800556
C11orf65	2.16792	2.22164	0.0353151	0.12107	0.14481
FAM71E2	3.57612	3.88357	0.118987	1.54e-14	2.48e-13
OR5P2	4.09074	4.00933	-0.028998	0.1032	0.124845
DYDC1	2.34075	2.43732	0.0583227	0.00977229	0.0139075
IL27	5.55249	5.79483	0.0616326	2.39e-05	4.85e-05
IQCF1	3.5798	3.79928	0.085844	1.55e-09	5.93e-09
WFDC10B	3.16685	3.26314	0.0432158	0.0639272	0.0800556
PKHD1	3.06832	3.09257	0.0113559	0.269599	0.300541
PKD1L1	2.42129	2.49147	0.0412167	0.00393579	0.00592163
GPR112	3.41404	3.57077	0.0647556	0.0118615	0.0166648
TENM1	2.95748	2.88878	-0.0339089	0.0295807	0.0391216
REXO1L1P	3.3322	3.52402	0.0807488	0.000956132	0.00156582
TAF1L	5.07194	5.25136	0.0501521	0.00375632	0.00567099
CNTNAP5	3.90439	4.21022	0.108799	6.08e-11	3.13e-10
RECQL4	5.34466	5.80396	0.118939	1.08e-12	8.84e-12
GPR113	2.98224	3.06221	0.0381758	0.00148869	0.00237649
TMC2	5.88674	6.04202	0.0375614	0.00994022	0.0141332
SMCR5	3.29256	3.42776	0.0580569	0.0172567	0.0236364
BICD2	6.85475	6.76109	-0.0198489	0.305504	0.336911
ZIM3	2.15158	2.19732	0.0303508	0.0919207	0.112217
NOX5	4.94643	5.30877	0.10199	2.69e-10	1.19e-09
DAOA-AS1	2.15598	2.25768	0.0664983	0.000733976	0.00122269
GPR126	2.66988	2.75086	0.0431059	0.00332347	0.00505357
KLHL4	3.13919	3.05773	-0.0379354	0.00400979	0.00602718
GPR156	4.8387	4.99754	0.0465982	2.48e-05	5.03e-05
SUOX	5.36894	5.22417	-0.0394344	0.000115682	0.000214357
GPR115	2.95433	3.03253	0.0376916	0.00583316	0.00857175
IL31RA	2.53175	2.56232	0.0173185	0.13659	0.16167
SYTL5	2.70828	2.71568	0.00393638	0.98126	0.982561
SDCCAG8	4.08535	3.87107	-0.0777289	8.26e-08	2.37e-07
GPR111	2.94449	3.1075	0.0777375	0.00019918	0.000358279
SYN2	3.868	3.85048	-0.00654803	0.446982	0.476828
ASB10	4.25854	4.42656	0.0558287	3.81e-06	8.57e-06
HTR3C	4.3766	4.46837	0.0299384	0.0590371	0.0743734
NFKBID	5.82733	5.88145	0.013338	0.358096	0.389747
CD300LF	8.87546	8.43389	-0.0736236	1.91e-12	1.45e-11
GJA10	4.57218	4.45239	-0.0383021	0.00316959	0.00483636
GAL3ST2	7.25614	7.8493	0.113362	9.64e-12	6.07e-11
PIP4K2B	5.77455	5.85032	0.0188079	0.01196	0.0167975
ODF3	4.58462	4.73137	0.0454549	3.9e-05	7.7e-05
WFDC13	2.18187	2.44661	0.16522	8.48e-11	4.21e-10
LINC00521	3.90949	4.10479	0.0703276	4.74e-10	2.01e-09
SLFN5	6.55833	5.82214	-0.17178	4.28e-13	4.02e-12
SERPINB12	4.28598	4.2053	-0.0274155	0.142889	0.16845
GIPC3	4.06297	4.48329	0.142023	3.93e-13	3.73e-12
PGLYRP3	3.40602	3.54649	0.0583057	0.00239787	0.00372254
PSKH2	4.55346	4.87146	0.0973905	3.94e-09	1.4e-08
OR6W1P	3.37824	3.54617	0.0699892	0.00254177	0.00393478
MOGAT1	4.4306	4.32268	-0.0355776	0.0639283	0.0800556
GPR78	4.48188	4.87842	0.12231	1.24e-09	4.86e-09
H1FOO	4.19598	4.68593	0.159326	1.39e-12	1.1e-11
TAAR9	4.16531	4.24988	0.0289969	0.0896828	0.109626
GNRHR2	4.43912	4.62552	0.0593417	0.000329599	0.000576003
MYOZ3	4.86172	5.09072	0.0664009	2.38e-08	7.45e-08
BNIPL	3.47751	3.59237	0.0468817	0.00075794	0.0012593
ASB11	2.8531	3.00856	0.0765407	0.00610062	0.00893137
OFCC1	3.03971	3.12562	0.0402094	1.56e-06	3.7e-06
SDR9C7	2.87483	3.08211	0.100445	1.6e-07	4.37e-07
OR5P3	3.25258	3.08739	-0.0751975	0.00207017	0.00324346
TRIM40	3.14028	3.21183	0.0325003	0.0664947	0.0829963
CSN1S2AP	2.71255	2.67054	-0.0225208	0.160479	0.187492
WFDC12	4.71119	4.75084	0.0120887	0.47012	0.499125
CRYGN	4.28739	4.47144	0.0606396	0.00874313	0.0125279
STARD6	2.13034	2.2364	0.0700957	0.00290877	0.00446098
C11orf40	2.60108	2.6733	0.0395111	0.0345152	0.0451482
C18orf12	4.38765	4.30413	-0.027726	0.129023	0.1535
BCL2L11	6.05334	5.98126	-0.0172832	0.00316929	0.00483636
DEFB119	2.97475	3.13417	0.0753124	1.31e-06	3.14e-06
FLJ45513	4.68316	4.9232	0.0721138	4.89e-05	9.54e-05
TIGD1	2.87801	2.66757	-0.109548	0.000136734	0.000250975
ALKBH5	6.80799	6.87976	0.0151274	0.0630875	0.0790971
CCDC69	7.90482	7.55225	-0.0658267	2.04e-05	4.18e-05
NFX1	5.56078	5.10441	-0.123543	2.23e-14	3.34e-13
DSG2	2.44472	2.50725	0.0364374	0.0947906	0.115433
C5orf24	4.62205	4.09913	-0.173217	1.13e-12	9.17e-12
KBTBD6	4.14795	3.62912	-0.192778	2.8e-10	1.23e-09
CDK8	4.14831	3.75902	-0.142169	7.35e-06	1.59e-05
PTK6	4.8657	5.01731	0.0442669	5.57e-06	1.23e-05
NKD1	5.28624	5.66634	0.100177	2.04e-11	1.18e-10
STK38	6.6097	6.38575	-0.0497274	9.01e-07	2.21e-06
THEM4	6.3378	5.85039	-0.115448	5.22e-08	1.55e-07
CLSPN	3.05531	3.09448	0.0183749	0.404362	0.435603
RBAK	3.546	3.15151	-0.17015	6.01e-09	2.07e-08
WDR62	4.13866	4.47963	0.114215	2.48e-13	2.51e-12
SLC39A12	2.15655	2.24203	0.056081	0.0018936	0.00298114
RNF168	5.00199	4.61917	-0.114869	4.53e-09	1.6e-08
SVEP1	3.5626	3.70371	0.0560391	1.26e-09	4.94e-09
LOC652276	5.92272	6.02856	0.0255545	0.0230532	0.0310127
GATA4	4.13637	4.34237	0.0701194	5.71e-10	2.39e-09
TC2N	4.28762	3.5309	-0.280139	1.91e-13	2.01e-12
C9orf72	4.49651	4.09732	-0.134124	9.15e-06	1.96e-05
KCTD18	6.21242	5.28262	-0.233901	1.4e-17	3.56e-15
KLF11	4.88728	4.34803	-0.168669	1.35e-14	2.24e-13
ANKLE1	3.33115	3.43372	0.0437503	0.0280761	0.0372806
PLXNA3	4.3242	4.44792	0.0406959	0.00116492	0.00188538
PELO	3.39377	3.39075	-0.00128408	0.967212	0.969291
LACC1	2.81483	2.65311	-0.0853585	2.85e-09	1.04e-08
TAPT1-AS1	6.59029	5.52275	-0.254954	1.72e-12	1.32e-11
C3orf30	2.59927	2.66769	0.0374821	0.102579	0.124149
RANBP3L	2.33713	2.35637	0.0118236	0.674584	0.69407
SNX13	4.44664	3.88963	-0.193083	6.45e-09	2.21e-08
KDM1B	4.84124	3.94372	-0.295819	4.69e-17	4.93e-15
LHX4	3.23431	3.45336	0.0945396	7.84e-10	3.19e-09
CEP19	6.54666	6.31293	-0.0524497	0.0266394	0.0355099
DNAH11	3.1668	3.27947	0.050437	6.22e-06	1.36e-05
PROSER3	5.39562	5.02731	-0.102001	1.07e-09	4.25e-09
ADPRHL1	5.46633	5.63804	0.0446212	8.55e-05	0.000161259
SYNRG	6.71927	6.14154	-0.129705	1.9e-15	4.93e-14
CDH24	5.05482	5.11375	0.0167235	0.0401356	0.0519771
SEPSECS	3.80613	3.4132	-0.157203	1.15e-12	9.34e-12
GRIK5	5.08544	5.49672	0.112199	7.2e-14	8.77e-13
LRRN4	4.10333	4.34337	0.0820215	1.02e-05	2.17e-05
ZNF777	4.80548	5.04177	0.0692491	6.39e-10	2.64e-09
JPH2	4.32713	4.691	0.116485	2.54e-13	2.56e-12
PDE5A	4.16935	4.1109	-0.0203687	0.0602292	0.0757661
SH2D1B	5.22122	4.1623	-0.327005	2.55e-14	3.71e-13
SSTR3	4.95657	5.35059	0.110356	7.38e-15	1.4e-13
ADAMTS19	2.46272	2.52032	0.0333512	0.00610032	0.00893137
DDX31	4.53076	4.45326	-0.0248915	0.00239791	0.00372254
UMODL1	2.1895	2.1676	-0.0144986	0.325309	0.356889
PARD3B	3.23396	3.37709	0.0624799	9.17e-11	4.52e-10
DST	3.29349	3.36411	0.0306082	7.2e-05	0.000137439
ZNF441	2.37836	2.28758	-0.0561434	0.00460599	0.00686552
NEGR1	2.52515	2.53213	0.00398143	0.911162	0.916265
FCRL3	6.58357	5.69968	-0.207987	3.34e-15	7.55e-14
DCAF4L2	2.30176	2.3859	0.0517941	0.0245082	0.0328494
STOX1	2.80798	2.84032	0.0165188	0.334053	0.365599
C20orf166-AS1	5.47188	5.7417	0.0694413	8.81e-08	2.52e-07
ARL10	4.42659	4.3385	-0.0289986	0.000117071	0.000216846
RNFT2	4.25649	4.22706	-0.0100081	0.414363	0.445522
ANKFN1	3.24891	3.4364	0.0809408	1.29e-09	5.02e-09
KRT78	3.74978	3.83802	0.0335541	0.0175344	0.0239798
CCDC7	3.80681	3.7412	-0.0250799	0.0027193	0.00418916
ZNF41	3.25377	3.01092	-0.11191	1.77e-11	1.04e-10
ZNF512	7.69125	7.06669	-0.122183	6.64e-17	5.92e-15
AMMECR1	4.97067	4.29583	-0.210504	2.08e-14	3.17e-13
FAM117B	5.43786	4.95399	-0.134445	1.7e-10	7.88e-10
ZNF583	3.09924	3.01438	-0.0400529	0.000851714	0.00140547
OXER1	6.9076	7.23308	0.0664249	3.5e-07	9.13e-07
LUZP1	5.68673	5.59659	-0.0230517	0.00859351	0.012329
ZNF75D	4.17815	3.54813	-0.235808	3.52e-13	3.4e-12
LINC00052	3.13433	2.97933	-0.0731661	0.000165204	0.000299716
BRWD1	4.22385	3.90727	-0.112401	1.18e-08	3.89e-08
CCDC89	2.02343	2.05597	0.0230158	0.53556	0.561624
ZNF572	2.4847	2.45477	-0.0174815	0.243762	0.274431
RMDN2	3.78827	3.69762	-0.0349401	0.00141512	0.00226479
ADAMTS18	4.04426	4.03543	-0.00315312	0.555086	0.57989
HIPK4	6.88228	7.29959	0.0849284	5.71e-10	2.39e-09
FAM124A	4.09986	4.26898	0.0583165	1.79e-09	6.77e-09
NKAIN3	3.29527	3.4033	0.0465373	0.058253	0.0734489
ITIH5	3.37802	3.63944	0.107542	3.8e-09	1.36e-08
FANCB	2.53665	2.54246	0.00330082	0.901856	0.907532
POMK	5.06584	5.0925	0.00757405	0.969553	0.97146
ZNF709	3.41727	3.34219	-0.032053	0.000318573	0.000558158
CCDC57	5.0661	5.22741	0.0452218	3.4e-07	8.86e-07
SMC1B	3.22674	3.19306	-0.0151375	0.15615	0.182805
BRWD3	4.85199	4.72656	-0.037784	0.000460449	0.000788139
ASB16	5.83796	6.07156	0.0566044	0.00029103	0.000512402
MAGEE2	2.75629	2.78778	0.0163879	0.438262	0.468297
ERVV-1	2.5728	2.73871	0.0901543	1.02e-07	2.88e-07
GAL3ST3	4.64937	4.81765	0.0512961	0.00014856	0.000271347
FLJ30679	3.74299	3.93278	0.0713576	4.09e-06	9.16e-06
ALS2CR11	2.27188	2.30082	0.0182587	0.0365696	0.0476762
UTS2R	6.38711	6.81405	0.093351	1.87e-10	8.59e-10
USH1G	6.38526	6.53207	0.0327968	0.00382725	0.00576774
SYN1	5.01545	5.23412	0.0615684	9.79e-06	2.09e-05
CNOT6L	5.20614	4.80552	-0.115522	3.02e-10	1.32e-09
RHBDL3	4.09229	4.12409	0.0111652	0.49205	0.520217
ZNF718	2.90217	2.69486	-0.106922	7.25e-08	2.1e-07
DIP2B	5.89754	5.45968	-0.111298	1.12e-07	3.15e-07
SLC36A1	5.88004	6.02879	0.0360423	0.00310991	0.00475051
SNRNP48	4.49328	4.08356	-0.137943	1.26e-07	3.5e-07
ZNF560	2.27001	2.12999	-0.0918462	1.35e-06	3.23e-06
RTTN	4.38155	4.10074	-0.0955564	9.63e-09	3.22e-08
BTNL9	4.39557	4.57329	0.0571817	3.12e-08	9.6e-08
PUS10	3.55555	3.27649	-0.117925	8.7e-12	5.55e-11
PLCXD2	4.45149	3.91306	-0.185988	7.73e-15	1.45e-13
C21orf128	3.23644	3.11636	-0.054546	0.000440538	0.000756106
LMLN	4.31362	4.23303	-0.0272077	0.0786243	0.097028
RAD9B	2.12334	2.17796	0.0366429	0.0143358	0.019871
ZNF555	3.37951	3.28899	-0.0391733	0.000377041	0.000653267
NYAP1	5.1675	5.50056	0.0901109	1.8e-10	8.3e-10
SGK494	4.42545	4.14068	-0.095954	5.12e-06	1.13e-05
MRGPRX3	3.83681	3.81157	-0.00952367	0.402709	0.433908
ABCA13	2.0825	2.0615	-0.0146243	0.0398474	0.0516481
GPR128	2.41613	2.54221	0.0733821	0.000897696	0.001476
CSF3R	10.4302	9.76251	-0.0954361	1.87e-12	1.42e-11
C17orf77	2.26299	2.21427	-0.0313974	0.105704	0.127611
DGKH	3.973	3.85191	-0.0446557	0.000450403	0.000771847
TMEM182	2.83336	2.82545	-0.00403202	0.254612	0.285636
C16orf46	3.82267	3.951	0.0476345	0.00034088	0.000594202
LSM14B	4.19066	4.50124	0.103144	1.35e-14	2.24e-13
CASP8	7.112	6.52857	-0.12349	1.62e-14	2.57e-13
PLB1	4.62244	4.89286	0.0820223	1.2e-07	3.35e-07
C20orf197	3.4977	2.52887	-0.467915	9.96e-16	3.12e-14
SLC5A3	5.2936	4.88413	-0.116146	2.34e-08	7.33e-08
KIF19	4.42022	4.5466	0.0406686	0.00125191	0.00201699
SLFNL1	4.33543	4.22391	-0.037595	0.00787993	0.0113714
GPR82	3.15682	2.97389	-0.0861222	0.00237462	0.00368914
RIBC1	4.56911	4.70158	0.0412341	0.000766033	0.00127175
OXGR1	3.24738	3.29729	0.0220031	0.436526	0.466583
CDC14C	2.02469	2.0193	-0.00384779	0.791584	0.803806
SULT1C4	3.3059	3.33696	0.013493	0.518315	0.545273
TEAD1	2.54989	2.67386	0.0684895	6.06e-08	1.78e-07
CATSPER2	4.37908	4.35352	-0.00844722	0.272157	0.303189
POU5F2	3.36301	3.52395	0.0674434	0.000936345	0.00153564
RXFP2	2.46668	2.46786	0.000688246	0.911162	0.916265
SLC18A2	3.55172	3.59262	0.0165184	0.389632	0.421063
SSMEM1	2.2722	2.38039	0.0671081	2.55e-05	5.16e-05
MAB21L3	2.46387	2.60987	0.0830546	0.000525241	0.000891403
LOC285696	3.31797	3.49481	0.0749115	0.00952598	0.0135821
MIER3	3.05761	2.63433	-0.214967	3.71e-10	1.61e-09
SDE2	5.67909	5.05009	-0.169352	2.69e-10	1.19e-09
SLC35G3	3.9713	4.09283	0.0434859	0.000250914	0.000445616
UROC1	2.81567	3.2323	0.199084	3.23e-13	3.15e-12
PCDH15	2.02771	2.11751	0.0625174	1.09e-06	2.65e-06
TNRC6A	6.20239	5.7034	-0.121003	1.14e-17	3.56e-15
KCNA6	3.32305	3.2478	-0.0330423	0.0151754	0.0209557
ARID2	6.4764	6.15282	-0.0739439	4.7e-07	1.2e-06
AMER3	3.9388	4.20685	0.0949855	8.02e-12	5.17e-11
ERVW-1	4.0927	4.2801	0.0645913	0.000110252	0.000205025
FBXL18	5.45437	5.56318	0.0284986	0.00412301	0.00618412
C6orf195	3.86434	4.04161	0.0647108	1.94e-06	4.56e-06
DEPDC4	2.55884	2.52518	-0.0191083	0.527867	0.554445
ANKRD23	4.62022	4.52349	-0.0305263	0.019585	0.0266084
COX6B2	4.27599	4.66392	0.125283	3.86e-11	2.08e-10
FAM129C	5.45449	5.22021	-0.0633364	7.29e-05	0.000138978
EPHA10	3.93598	4.11257	0.0633189	2.34e-06	5.44e-06
WDR64	3.88714	4.09768	0.0760981	0.00335507	0.0050964
PRO2949	2.9858	3.02744	0.0199807	0.233236	0.263557
BTBD9	4.66228	4.70082	0.011876	0.381593	0.413169
HEATR9	3.85021	3.60963	-0.0930855	9.92e-06	2.12e-05
PARP15	4.05058	3.43934	-0.235998	4.22e-15	8.98e-14
ARHGAP42	2.70909	2.79141	0.0431877	0.00202956	0.00318237
LINC01101	4.32734	4.47271	0.0476692	0.0052821	0.00781043
MFSD2A	4.59469	4.84342	0.0760593	1.48e-08	4.78e-08
ATM	6.65182	6.16412	-0.109855	7.55e-09	2.56e-08
FAM26D	2.72899	2.80094	0.0375471	0.236711	0.267164
NPHP3	5.14988	4.20806	-0.291382	6.73e-15	1.3e-13
ATG9B	4.52587	4.60232	0.0241656	0.134285	0.159241
CXorf58	3.44525	3.37125	-0.0313216	0.0630896	0.0790971
EFCAB3	2.33923	2.32792	-0.006993	0.258305	0.289215
TFAP2B	2.74392	2.92039	0.0899261	3.23e-08	9.9e-08
CCDC13	4.67371	4.99748	0.0966301	7.66e-13	6.59e-12
CRHR1-IT1	4.19346	4.3644	0.0576416	1.31e-06	3.14e-06
MRGPRX1	2.7187	2.79824	0.0416026	0.0182435	0.0249001
HFE	4.90408	4.93641	0.00948067	0.215329	0.245106
RLN3	4.54092	4.84325	0.0929906	3.81e-08	1.15e-07
CSMD1	2.82973	2.89114	0.0309751	0.00469165	0.00698557
MACF1	6.64519	6.4195	-0.0498494	3.1e-05	6.19e-05
ADAMTS20	2.3718	2.40045	0.0173202	0.318142	0.349776
SALL3	3.12555	3.29298	0.0752834	5.14e-08	1.52e-07
AGBL4	3.10729	3.37569	0.119522	1.03e-13	1.19e-12
FLJ13744	3.33861	3.44572	0.0455591	0.0133185	0.0185597
SLC17A8	1.99863	2.04138	0.0305367	0.199449	0.228554
C11orf44	3.09296	3.0874	-0.0025982	0.848644	0.857058
SATB2-AS1	3.27811	3.33341	0.0241337	0.0622611	0.0781344
RBFOX1	4.54187	4.73817	0.0610413	3.84e-07	9.95e-07
SLFN13	4.5077	3.82263	-0.237827	8e-13	6.84e-12
C12orf40	2.37624	2.51245	0.0804156	3.31e-06	7.5e-06
WDR65	3.35762	3.54033	0.076447	0.00029099	0.000512402
ADAMTS15	4.61014	4.88797	0.0844236	1.49e-09	5.73e-09
LY86-AS1	2.56932	2.56976	0.000246173	0.764569	0.778937
FLJ31713	3.96713	4.23799	0.0952848	3.6e-06	8.13e-06
EDARADD	4.25988	4.19248	-0.0230075	0.0407105	0.0526236
LOC101060424	4.33849	4.62381	0.0918903	4.64e-06	1.03e-05
CCDC171	2.43632	2.49792	0.0360234	4.51e-06	1.01e-05
CYP4Z2P	2.52236	2.58481	0.0352839	0.293199	0.324403
C18orf15	5.38323	5.65341	0.0706514	3.45e-08	1.05e-07
KLHDC7A	3.74803	3.78352	0.0135981	0.318144	0.349776
C11orf72	5.98524	5.92824	-0.0138063	0.135818	0.160868
AQP4-AS1	2.48295	2.46779	-0.00883992	0.262033	0.293043
CNTNAP4	3.35876	3.47404	0.0486852	1.39e-06	3.32e-06
FER1L6-AS1	3.23915	3.16891	-0.0316293	0.0105469	0.0149385
C1orf127	5.50927	5.84999	0.0865739	6.45e-09	2.21e-08
LOC100996634	3.12301	3.29481	0.0772565	0.00117694	0.00190408
AGBL1	3.20603	3.37328	0.0733611	5.69e-05	0.000109839
FLJ34503	2.89383	2.89231	-0.000756124	0.782552	0.795259
LINC00304	3.51189	3.80729	0.116516	6.27e-15	1.24e-13
CCDC79	3.37397	3.40233	0.0120762	0.603278	0.626087
MYO1H	2.6995	2.69993	0.00022916	0.634323	0.655356
ASB14	3.41737	3.51679	0.0413735	0.0156735	0.0215978
RPTN	2.94887	3.05119	0.0492093	0.0424732	0.05476
LINC00269	5.46314	5.5731	0.0287484	0.121077	0.14481
VSTM4	3.74669	4.13536	0.142397	1.99e-17	3.67e-15
CCDC150	3.63259	3.8248	0.0743841	4.21e-08	1.27e-07
C2orf61	3.90193	3.99697	0.034721	0.165793	0.193145
FAM9B	2.61825	2.69302	0.040624	0.0474922	0.0607641
FLJ40288	5.32862	5.73111	0.105053	4.5e-12	3.1e-11
CES5A	3.4414	3.4674	0.0108588	0.438262	0.468297
CHDC2	4.03034	3.80283	-0.0838258	5.57e-06	1.23e-05
DCAF8L2	3.7685	3.81035	0.0159326	0.353506	0.38525
HYDIN2	3.04447	3.11724	0.0340763	0.0977291	0.118784
DNAH17	3.50237	3.7923	0.114742	2.44e-11	1.39e-10
LOC100288966	2.20573	2.26158	0.036078	0.126812	0.151129
KIRREL3-AS3	3.66165	3.88927	0.087005	0.000301088	0.000529092
TMEM145	5.33087	5.34198	0.00300278	0.844048	0.852964
TSGA10IP	4.95415	5.25364	0.0846802	2.66e-09	9.78e-09
LINC00477	2.57882	2.59708	0.0101764	0.473736	0.502723
CCDC140	3.44437	3.64274	0.0807852	9.42e-05	0.000176765
C17orf78	3.14696	3.13249	-0.00664638	0.484681	0.513192
TEKT5	3.96005	4.47235	0.175514	7.65e-16	2.58e-14
KSR2	3.21431	3.34863	0.0590615	2.06e-06	4.81e-06
PAX1	4.48071	4.60425	0.0392387	0.00066663	0.00111648
TDH	3.22867	3.20451	-0.0108352	0.132008	0.156739
LINC00615	2.26714	2.31253	0.0285967	0.0896797	0.109626
SERPINA9	5.86618	5.99753	0.0319458	0.015548	0.0214361
FBXL21	2.56465	2.59417	0.0165133	0.146929	0.172803
AKAP2	5.24745	4.76433	-0.139343	5.04e-09	1.76e-08
MRGPRX4	2.93544	3.00118	0.0319568	0.199465	0.228554
A2ML1	2.97119	3.09213	0.0575636	0.000274938	0.000485409
CPO	2.97252	3.11263	0.0664505	0.000281257	0.000496033
GPR6	3.88894	3.89993	0.0040719	0.892563	0.898759
MDS2	4.79814	4.53227	-0.0822404	1.63e-06	3.86e-06
RQCD1	4.75241	4.59373	-0.0489916	9.78e-10	3.9e-09
GJD3	4.85281	5.05937	0.0601365	9.42e-07	2.31e-06
HOXC12	3.48065	3.63044	0.0607882	0.000833902	0.00137784
VNN3	4.94291	4.72502	-0.0650414	0.00721979	0.0104663
MYEOV2	4.85065	5.14845	0.0859607	1.34e-09	5.19e-09
FERD3L	4.07487	4.17624	0.0354473	0.0478228	0.0611568
DEFT1P	3.40048	3.3671	-0.0142287	0.281235	0.312347
LINC00314	2.09243	2.20593	0.076213	0.000426007	0.000732773
DEFB104A	3.05741	3.2012	0.0663005	5.62e-05	0.000108597
NLRP14	3.94741	3.92374	-0.00867532	0.445232	0.475189
DGKB	2.30267	2.35027	0.0295189	0.03657	0.0476762
NLRP13	4.97057	5.21681	0.069755	7.41e-07	1.84e-06
NLRP8	6.04638	6.30048	0.0593892	0.000348645	0.000607075
NLRP9	3.54138	3.6558	0.0458764	0.0156741	0.0215978
TAF5	5.0208	4.04372	-0.312234	1.41e-14	2.32e-13
TAS1R2	3.2734	3.43347	0.0688767	0.000165209	0.000299716
ITGB1	4.63127	4.08906	-0.179636	1.14e-10	5.48e-10
PCSK6	3.70522	3.90769	0.0767576	3.57e-11	1.94e-10
ZNF341	4.74463	4.6657	-0.0242031	0.0791239	0.0976061
NLRP10	3.20839	3.29847	0.0399465	0.0167148	0.0229405
RANGAP1	6.41935	6.39107	-0.00636983	0.878652	0.885647
MBNL2	4.46876	4.13022	-0.113657	5.97e-11	3.08e-10
KRT73	4.37937	4.18757	-0.0646083	0.000248046	0.000440952
COX1	13.6793	13.1863	-0.052961	1.09e-10	5.29e-10
KRT74	4.30692	4.59885	0.094618	9.54e-11	4.68e-10
SLC29A2	4.15498	4.25955	0.0358597	3.9e-05	7.7e-05
LMX1A	3.4272	3.4805	0.0222644	0.19136	0.220073
CCDC125	5.31642	5.11476	-0.0557881	0.000329563	0.000576003
GPR101	4.84397	5.29667	0.128895	5.22e-09	1.82e-08
ILDR1	3.94507	4.03294	0.0317794	0.0342652	0.0448404
VN1R2	3.34672	3.30907	-0.0163204	0.116226	0.139425
ND2	11.8283	11.2443	-0.0730492	2.24e-10	1.01e-09
TAAR8	4.07464	4.03778	-0.0131082	0.258307	0.289215
TAS2R39	4.25833	4.09243	-0.0573311	0.00148872	0.00237649
TAS2R38	3.94825	3.97532	0.00985863	0.545287	0.570878
TAS2R40	2.83356	2.92226	0.0444659	0.0821781	0.101086
TAS2R41	4.41421	4.30715	-0.0354208	0.00881834	0.012627
TMEM171	3.25645	3.38454	0.0556623	1.53e-05	3.18e-05
VN1R4	3.2986	3.39337	0.0408658	0.0936363	0.114109
TAS2R50	2.4853	2.44337	-0.0245459	0.167592	0.195057
CD8B	5.27331	5.1235	-0.0415798	0.0139899	0.0194311
MACROD2	3.18179	3.04132	-0.0651403	9.54e-05	0.000178792
DDAH1	3.13663	3.17406	0.0171108	0.11021	0.132704
PIANP	4.35579	4.49915	0.0467207	0.00239791	0.00372254
ATP6	8.83391	8.66992	-0.0270325	0.00242079	0.00375636
HIST1H1T	5.37749	5.60347	0.0593873	2.06e-06	4.81e-06
COX2	13.187	12.7561	-0.0479338	2.15e-10	9.73e-10
CYGB	5.13955	5.28746	0.0409325	0.000101315	0.000189268
EFNA2	3.94453	4.25637	0.109771	6.59e-13	5.8e-12
IFNE	2.64785	2.69147	0.023574	0.213165	0.242816
ND6	6.83558	8.12087	0.248571	6.84e-18	3.56e-15
SPAG11A	3.4427	3.58837	0.0597869	7.04e-09	2.4e-08
SREK1IP1	5.24161	4.46769	-0.230483	3.17e-11	1.74e-10
THRSP	3.881	4.13047	0.0898805	2.4e-11	1.36e-10
CXorf36	4.74241	4.84056	0.0295538	0.0101101	0.014364
MAGEA10-MAGEA5	4.00112	4.18467	0.0647079	3.96e-07	1.02e-06
FBXL19-AS1	4.1475	4.30823	0.0548542	0.00355064	0.005379
POLE4	4.47091	4.57066	0.0318334	0.116909	0.140206
ND3	13.4032	13.2245	-0.0193675	7.59e-07	1.88e-06
PDZK1IP1	9.43901	10.0187	0.0859945	0.000101267	0.000189268
FAM27E2	4.76934	5.18562	0.120727	9.72e-16	3.07e-14
BCRP3	3.87794	3.92151	0.0161209	0.316722	0.348302
TAL2	5.08114	5.54354	0.125656	7.41e-10	3.03e-09
INSL3	4.56736	4.70982	0.0443107	0.000897801	0.001476
SYCP3	2.42138	2.44925	0.0165067	0.433073	0.463366
TMIE	3.81536	3.92076	0.0393124	0.000315055	0.000552083
MUCL1	4.64795	4.58866	-0.018521	0.0384565	0.0499459
ATL2	3.57349	3.07792	-0.215376	2.12e-12	1.59e-11
LINC00189	3.0212	2.83783	-0.0903371	0.116909	0.140206
KLHL35	4.68767	4.87823	0.0574867	7.15e-06	1.55e-05
ZNF354B	4.27027	4.23448	-0.0121432	0.389635	0.421063
FOXC1	4.06941	4.36133	0.0999476	2.47e-09	9.16e-09
TRIM43	3.36395	3.54618	0.0761096	3.93e-10	1.69e-09
TRIM42	3.29489	3.37703	0.0355241	0.000816221	0.00135072
FSIP1	2.44292	2.49607	0.0310488	0.0821793	0.101086
MGC15705	2.89845	2.92502	0.0131637	0.587006	0.610413
FAM98B	4.33359	3.6742	-0.238132	4.2e-14	5.64e-13
EFCAB13	3.08188	3.26744	0.0843506	2.21e-11	1.27e-10
FAM71B	4.06432	4.19724	0.0464294	2.39e-05	4.85e-05
C10orf107	2.41116	2.38524	-0.0155939	0.215332	0.245106
LOC101929373	3.02489	2.91785	-0.0519766	3.12e-06	7.11e-06
WEE2-AS1	3.43658	3.34011	-0.0410781	0.0235902	0.0316864
TCTEX1D1	2.42149	2.52685	0.0614452	0.00193159	0.0030387
PPARGC1B	4.96203	4.91235	-0.0145167	0.0407097	0.0526236
XKR6	4.41979	4.21312	-0.069088	1.52e-09	5.83e-09
TSGA13	3.70913	4.00696	0.111428	3.73e-09	1.34e-08
C9orf163	6.15639	6.46503	0.070573	2.18e-06	5.08e-06
SYNE3	5.24094	5.43705	0.052996	1.29e-06	3.1e-06
CCDC141	2.13005	2.16948	0.0264666	0.434794	0.465006
HDX	2.30939	2.23962	-0.0442595	0.00274577	0.00422694
CDYL2	5.20863	5.08718	-0.0340393	0.000199191	0.000358279
C18orf54	3.00621	2.83101	-0.0866289	6.2e-11	3.18e-10
SYT14	2.15877	2.12029	-0.0259477	0.0643473	0.0805515
CDC20B	2.89387	2.93578	0.0207436	0.0087426	0.0125279
TECTB	5.18261	5.23645	0.0149099	0.182534	0.210763
VWA3A	5.21562	5.50357	0.0775301	6.36e-08	1.86e-07
LINC00896	4.84088	4.77773	-0.0189451	0.0742359	0.0919751
HUS1B	3.52622	3.79498	0.105968	8.68e-09	2.92e-08
NPB	6.51698	6.96243	0.0953886	5.22e-09	1.82e-08
CCDC34	2.89163	2.94241	0.0251155	0.584986	0.608515
LRCH3	5.34212	4.82742	-0.146159	1.67e-11	9.84e-11
INTS4	4.00933	3.88945	-0.0437938	4.98e-06	1.1e-05
ENAH	3.03629	3.01461	-0.0103411	0.0965429	0.117437
STK35	5.17536	5.07459	-0.0283683	0.000502725	0.000855885
LRRIQ3	2.34151	2.39832	0.0345857	0.0237701	0.0319158
KLC4	4.81812	4.6004	-0.0667122	5.96e-08	1.75e-07
TIPRL	6.1733	5.97738	-0.0465287	0.00195083	0.00306705
VKORC1L1	3.96401	3.64715	-0.120193	3.01e-09	1.1e-08
PRF1	9.94249	8.94285	-0.152874	1.05e-13	1.21e-12
FBXL14	4.57358	4.10246	-0.156835	1.99e-17	3.67e-15
PPIL6	3.16616	3.29709	0.0584589	5.64e-07	1.42e-06
SP1	7.20484	6.90663	-0.0609835	2.47e-08	7.68e-08
C18orf25	4.67006	4.39945	-0.0861195	3.29e-07	8.61e-07
METTL6	4.01276	3.81492	-0.0729441	1.11e-07	3.1e-07
SGOL1	3.30871	3.29759	-0.00485874	0.468317	0.497406
B3GALNT2	4.42389	4.0667	-0.121455	7.2e-14	8.77e-13
CBR4	6.09407	5.72126	-0.0910722	1.34e-08	4.35e-08
PIK3C2A	5.24626	4.65183	-0.173491	3.26e-15	7.46e-14
NLRX1	6.63919	6.96003	0.0680848	4.08e-10	1.75e-09
ZNF569	3.20143	2.91456	-0.135436	3.44e-10	1.5e-09
CCSAP	3.97474	3.61262	-0.137815	2.18e-09	8.15e-09
DUSP18	6.79603	7.03004	0.0488408	8.24e-07	2.03e-06
ZNF697	5.19497	5.11532	-0.0222883	0.0161866	0.0222597
ZNF791	8.00532	7.75042	-0.0466861	2.63e-06	6.06e-06
CHRM3	3.41723	3.49355	0.0318681	0.000169112	0.000306486
HTRA4	3.89332	4.09445	0.0726703	0.00108349	0.001761
LINC00525	2.57835	2.41281	-0.0957384	2.83e-06	6.48e-06
PRPF38A	5.60354	5.09183	-0.138155	9.91e-13	8.21e-12
FAM218A	2.63616	2.60929	-0.014781	0.151908	0.17821
RHEBL1	4.08503	4.06175	-0.0082473	0.230943	0.261207
FAM195A	5.71933	5.69371	-0.00647765	0.64904	0.669612
KCTD7	5.85683	5.72158	-0.0337063	7.11e-05	0.000135843
ZNF548	4.74881	4.35275	-0.12564	1.3e-15	3.72e-14
AMER2	3.03577	3.16745	0.0612562	5.23e-07	1.33e-06
RNF152	2.42428	2.65741	0.132462	8.82e-11	4.36e-10
ZNF644	4.22659	3.29537	-0.359054	2.14e-10	9.7e-10
TBC1D32	2.70587	2.39476	-0.176212	7.26e-11	3.67e-10
B4GALNT3	4.40663	4.73524	0.103763	2.44e-14	3.59e-13
LRRC43	5.77629	5.83041	0.0134529	0.23439	0.264765
CEP89	3.74423	3.82279	0.0299544	0.00048645	0.000829812
AK7	4.18634	4.27576	0.0304913	0.0186808	0.0254539
ZFC3H1	5.00126	4.74743	-0.0751457	2.83e-06	6.48e-06
IRAK2	3.77946	3.66024	-0.0462425	3.06e-05	6.12e-05
LINC00337	2.99053	3.21329	0.103648	3.56e-05	7.07e-05
METTL21A	4.62968	3.79408	-0.287162	6.73e-15	1.3e-13
OTOGL	2.43842	2.5118	0.0427751	0.0924915	0.11286
MGC16025	2.36519	2.37428	0.00553111	0.798382	0.810031
FAM76B	3.75697	3.18005	-0.240521	6.16e-10	2.55e-09
SPATA25	4.04129	4.59707	0.185901	2.77e-15	6.58e-14
NXNL1	6.13664	6.71442	0.129814	6.98e-11	3.55e-10
GLIS3-AS1	3.40234	3.57868	0.0728981	0.000185727	0.000334861
IQCG	3.99378	3.87073	-0.045146	1.86e-05	3.83e-05
MCM9	4.38375	3.97394	-0.141595	8.53e-13	7.25e-12
PRR14L	5.823	5.78125	-0.0103826	0.493905	0.522024
AJUBA	2.86336	2.83464	-0.0145422	0.0498404	0.0635119
DCBLD1	3.96354	3.67745	-0.108083	8.53e-09	2.88e-08
SLAMF9	5.81989	6.19732	0.0906523	5.62e-11	2.92e-10
GK5	3.31234	2.62576	-0.335116	8.84e-16	2.86e-14
FLJ31715	4.47097	4.45256	-0.00595435	0.328212	0.359778
UBE2U	2.41434	2.38599	-0.0170419	0.0880295	0.107745
WBSCR27	4.82792	4.81271	-0.00455323	0.707049	0.723971
LINC00638	6.35891	6.21488	-0.0330531	0.00329221	0.00500847
ZC3HAV1L	2.89625	2.61544	-0.147132	1.09e-08	3.59e-08
RASGEF1B	2.9165	2.93718	0.0101961	0.495757	0.523656
C11orf45	3.2036	3.20039	-0.00144465	0.740055	0.755365
C21orf58	4.35458	4.62244	0.0861197	5.5e-14	6.97e-13
KIAA1109	3.78728	3.60024	-0.0730717	2.79e-06	6.39e-06
STOML3	2.8668	2.72081	-0.0754046	2.03e-06	4.75e-06
LINC01105	2.5284	2.70743	0.0986996	1.58e-12	1.23e-11
FBXL13	3.62385	3.50851	-0.0466651	0.0455555	0.0584552
FAM227B	2.25705	2.33945	0.0517289	0.000194593	0.000350384
DTD2	3.81964	3.12494	-0.289607	9.4e-17	6.93e-15
SOX3	4.17391	4.41045	0.0795264	2.83e-06	6.48e-06
SPATA32	5.10123	5.25759	0.0435571	0.000114298	0.000212025
NKX2-3	2.41156	2.57265	0.0932902	1.7e-05	3.51e-05
TMEM252	3.81753	3.78071	-0.0139804	0.273442	0.304482
KIAA1524	2.38209	2.30628	-0.0466607	0.00615497	0.00900867
FAM222A-AS1	2.60415	2.80344	0.106383	7.75e-05	0.000147206
TLE6	4.41189	4.82246	0.128373	1.48e-14	2.39e-13
TCEANC	3.78879	3.57204	-0.0849872	1.16e-08	3.83e-08
LOC102725315	3.84212	4.06421	0.0810722	0.000194587	0.000350384
HECTD4	4.3106	4.34795	0.0124467	0.219709	0.249638
RTP1	2.73207	2.80888	0.0400006	0.00169689	0.00268646
PRR35	5.77243	6.05317	0.0685123	9.14e-09	3.06e-08
NXPE1	4.30727	4.34292	0.0118905	0.0989241	0.12009
CYP1B1-AS1	3.32553	3.52542	0.0842108	5.48e-05	0.000106057
MAGEA2	2.29982	2.38397	0.051845	0.00271957	0.00418916
APOBEC3D	4.46796	4.528	0.019258	0.237874	0.268381
LINC00315	5.3991	5.54105	0.0374406	0.00523458	0.00774474
COL6A5	2.52196	2.50776	-0.00814529	0.336999	0.368492
PGAM5	4.39305	4.43641	0.014169	0.297264	0.328435
C4orf45	3.73418	3.9548	0.0828144	0.000100106	0.000187174
CCDC149	5.1111	5.2706	0.0443353	1.89e-05	3.88e-05
BEND2	5.46195	5.11118	-0.09576	0.00027808	0.000490785
C10orf67	5.40543	5.7492	0.0889515	3.86e-11	2.08e-10
SPERT	4.61656	5.09069	0.141042	1.18e-10	5.67e-10
C21orf88	3.31901	3.57869	0.108676	3.84e-07	9.95e-07
SPIC	2.12131	2.23097	0.0727166	0.000322206	0.000564105
VPS13B	5.28544	5.0405	-0.0684554	1.84e-05	3.78e-05
P2RY10	6.22729	5.65163	-0.139937	5.14e-08	1.52e-07
IGSF22	5.6957	6.07005	0.0918336	2.06e-10	9.36e-10
ZBTB3	4.26967	3.94312	-0.114787	6.16e-10	2.55e-09
TPH1	2.66408	2.73537	0.0380991	0.00266752	0.00411582
DCST1	4.70525	5.07491	0.10911	3.94e-09	1.4e-08
TCP11L2	5.64799	5.78071	0.0335113	0.0678108	0.084474
WDFY4	6.01844	6.23209	0.0503258	5.57e-06	1.23e-05
GPR26	3.6986	3.84983	0.0578173	2.86e-07	7.55e-07
KIAA0825	2.86368	2.8662	0.00127	0.693995	0.712236
SESN3	5.02176	5.47609	0.124954	9.2e-05	0.000172729
CSNK1G2-AS1	5.25807	5.49156	0.0626822	2.91e-06	6.65e-06
NATD1	6.75225	7.37045	0.126385	7.09e-12	4.62e-11
KLHL34	3.55134	3.58763	0.0146662	0.305503	0.336911
ZSCAN10	4.84649	5.13767	0.0841716	3.8e-09	1.36e-08
SAMD3	5.1777	4.58622	-0.175006	2.38e-13	2.42e-12
GOT1L1	2.92113	3.03612	0.0557005	0.000450344	0.000771847
C10orf91	4.33825	4.49945	0.0526366	0.000262676	0.000465285
MGC16142	3.7102	3.28845	-0.17409	1.34e-05	2.8e-05
LINC00504	2.61255	2.68167	0.0376726	0.0540927	0.0685273
ZNF99	1.97998	2.02243	0.0306076	0.0885594	0.108385
CCDC108	4.18586	4.49552	0.102964	1.47e-14	2.39e-13
MRGPRX2	4.15509	4.07076	-0.0295809	0.0481543	0.0615239
NTN5	4.24662	4.44084	0.0645161	3.67e-09	1.31e-08
KLF17	3.59818	3.79978	0.078647	8.24e-05	0.000155769
CCDC105	4.60589	4.90926	0.0920273	2.65e-07	7.01e-07
CCDC122	2.91194	2.53819	-0.198184	1.7e-08	5.43e-08
C11orf42	4.5586	4.7452	0.0578774	0.0023287	0.00362558
DKFZp434L192	4.1112	4.39208	0.0953456	6.08e-11	3.13e-10
POM121L1P	4.58613	4.98435	0.120126	1.6e-11	9.48e-11
ZNF486	3.94058	3.78155	-0.0594279	0.000340899	0.000594202
CXorf22	2.68606	2.795	0.0573596	0.000591974	0.000998441
EXD1	2.21258	2.36372	0.0953288	1.14e-05	2.41e-05
FAM178A	5.00392	4.57586	-0.129018	1.64e-13	1.77e-12
NBPF4	3.92975	3.83291	-0.0359957	0.00355057	0.005379
ZNF663P	3.37868	3.60689	0.0942979	1.47e-05	3.07e-05
LINC00955	2.49436	2.64361	0.0838402	0.000256735	0.000455241
MGC34800	4.12508	4.25584	0.0450218	0.0430759	0.0554679
C10orf126	2.35233	2.28453	-0.0421928	0.00593867	0.00871466
PIKFYVE	5.35645	4.88042	-0.134271	3.51e-10	1.52e-09
LINC00479	4.50812	4.69673	0.0591314	0.000201508	0.000362278
C9orf62	5.26057	5.30513	0.0121695	0.246147	0.276815
C9orf84	2.96386	3.20076	0.110939	2.45e-06	5.67e-06
SLC22A24	3.63792	3.72022	0.0322766	0.0452391	0.0580895
FMO9P	2.67902	2.82011	0.0740453	0.000223631	0.000399789
C7orf33	2.81783	2.98168	0.0815418	0.000525214	0.000891403
ELMOD2	3.9021	3.61931	-0.108536	4.4e-10	1.88e-09
ACER1	4.21265	4.47165	0.086078	1.89e-05	3.88e-05
TAAR1	2.18885	2.07417	-0.0776405	3.47e-05	6.9e-05
OSTCP1	2.56869	2.48563	-0.0474237	0.00120146	0.00194046
LINC00305	2.34077	2.43144	0.0548293	0.0126755	0.0177304
STK32A	3.03766	3.16843	0.0608053	3.24e-07	8.48e-07
LRRC28	3.94088	3.89969	-0.0151591	0.059829	0.0752985
NS3BP	5.41035	5.55005	0.0367791	0.029362	0.0388526
CTAGE5	4.84851	4.6539	-0.0590992	4.89e-05	9.54e-05
GPHB5	4.43876	4.5949	0.0498753	0.000816435	0.00135072
DCD	3.88782	4.02137	0.0487227	0.0154229	0.021272
EXOSC6	5.21828	4.60943	-0.178986	1.18e-15	3.46e-14
IQSEC3	3.8717	3.99456	0.0450717	4e-05	7.88e-05
ZDHHC19	4.92383	5.27139	0.0984045	2.96e-13	2.92e-12
ALG14	3.38648	3.17129	-0.0947187	6.68e-08	1.94e-07
PPP1R21	6.68566	5.77593	-0.211018	6.47e-16	2.3e-14
TMEM237	2.87712	2.84904	-0.0141501	0.368945	0.400661
ZNF564	5.96861	5.7056	-0.0650155	1.21e-06	2.93e-06
B3GALT6	5.59178	5.56938	-0.00579076	0.433071	0.463366
SNX21	4.90738	4.90884	0.000429112	0.997657	0.997885
RHOB	4.4554	4.358	-0.0318886	0.0427736	0.0551208
ADAT3	6.00046	6.13795	0.0326839	0.00256646	0.00397176
CEL	3.33479	3.28744	-0.0206338	0.414362	0.445522
CBS	4.60721	4.91923	0.0945395	3.84e-07	9.95e-07
SPINK6	4.14844	4.14026	-0.00284618	0.572936	0.597
C22orf39	5.60217	4.93031	-0.184309	1.44e-14	2.36e-13
DPCD	5.95258	7.05104	0.244321	7.39e-12	4.8e-11
CYP39A1	2.9561	3.13621	0.08533	9.6e-10	3.84e-09
MEF2BNB	6.27178	6.64743	0.0839229	8.82e-11	4.36e-10
ZNF121	6.5017	5.53127	-0.233206	2.04e-11	1.18e-10
RAB7B	4.35732	4.46661	0.0357392	0.00361803	0.00547466
DTYMK	4.81421	4.73162	-0.0249649	0.000666581	0.00111648
MAPKAPK5-AS1	5.49673	5.27852	-0.0584387	4.64e-06	1.03e-05
BRICD5	6.10416	5.96037	-0.0343919	0.0582525	0.0734489
LOC101928274	3.11899	3.21812	0.045136	0.0197392	0.0268059
NBR2	5.10946	5.19642	0.0243485	0.0498418	0.0635119
MED25	6.40647	6.8041	0.0868758	2.31e-10	1.04e-09
NT5E	3.51368	3.2833	-0.0978346	9.63e-09	3.22e-08
ASPHD1	5.60273	6.0708	0.115758	2.62e-12	1.92e-11
DMRTC1	5.05169	4.98312	-0.0197147	0.011568	0.0162924
TRIM37	4.53827	4.16908	-0.122413	1.6e-09	6.13e-09
ARHGEF28	3.90241	3.82271	-0.0297699	7.02e-05	0.000134337
LLGL2	4.64399	4.51987	-0.0390837	0.0151758	0.0209557
OSMR	3.22124	3.26066	0.017548	0.0168486	0.0231129
NDST1	5.7353	5.97259	0.058487	1.11e-07	3.1e-07
RSPO2	2.23734	2.28606	0.0310758	0.186419	0.214908
CHD2	5.60592	5.12619	-0.129065	2.14e-10	9.7e-10
USB1	5.70149	5.9958	0.0726121	1.52e-10	7.11e-10
RILPL1	5.67752	5.82686	0.0374571	0.000203868	0.000366239
GPNMB	2.56665	2.61118	0.0248152	0.339962	0.371379
CEP57L1	2.76348	2.7571	-0.00333157	0.364263	0.395938
BICD1	4.08775	3.88254	-0.0743063	1.57e-07	4.31e-07
ZNF12	5.91482	4.96952	-0.251229	5.41e-09	1.88e-08
MYO10	3.035	3.12903	0.0440169	0.000226207	0.000404055
SLC4A4	3.55769	3.42313	-0.0556233	2.49e-07	6.61e-07
TTC37	5.30362	4.4282	-0.260258	1.31e-13	1.47e-12
ARSB	3.34006	3.13301	-0.0923257	1.75e-06	4.14e-06
FRMD4A	3.8185	4.16457	0.125163	3.18e-15	7.32e-14
ZBTB24	3.8281	3.75341	-0.0284261	0.0110933	0.0156567
LARP1B	3.20964	3.26808	0.0260296	0.00141509	0.00226479
C14orf159	7.41108	7.63269	0.0425077	2.95e-06	6.74e-06
TMEM239	4.23656	4.3863	0.0501101	0.000450403	0.000771847
MRAP	4.10322	4.18726	0.0292492	0.00734736	0.0106433
ZNF24	6.29689	6.07616	-0.0514795	2.83e-05	5.69e-05
TXNDC9	4.80743	4.26218	-0.173674	9.01e-07	2.21e-06
DCAF8	5.79823	5.7395	-0.0146874	0.0936337	0.114109
SMPDL3B	4.62618	4.84367	0.0662801	1.73e-06	4.08e-06
CNOT1	6.41243	6.3164	-0.0217691	0.000592018	0.000998441
SPTLC1	5.15396	4.49287	-0.198043	5.2e-13	4.75e-12
ASH1L-AS1	5.68494	5.31623	-0.0967418	4.33e-06	9.66e-06
SETMAR	3.90484	3.80486	-0.0374205	0.000287727	0.000506995
XG	2.75522	2.89425	0.0710217	8.98e-09	3.02e-08
ZHX1-C8orf76	4.33823	4.12455	-0.0728718	2.62e-05	5.28e-05
MVB12B	5.35864	5.66782	0.0809273	4.74e-15	9.89e-14
C12orf66	4.45961	3.58277	-0.315839	3.84e-17	4.59e-15
EPHA8	5.01759	5.17093	0.0434309	0.00147372	0.00235379
CCDC67	2.24124	2.26346	0.0142308	0.0902361	0.110264
TMEM136	3.77141	3.81704	0.0173494	0.154443	0.180961
TMEM53	5.26642	5.23626	-0.00828373	0.306892	0.338304
DNAJA3	7.17944	6.69985	-0.0997433	4.63e-15	9.68e-14
GALNT18	4.19509	4.37843	0.0617117	3.02e-08	9.3e-08
NOL9	6.63481	6.4585	-0.038855	0.00323037	0.00492293
DDX51	4.86679	4.97756	0.0324659	0.000592018	0.000998441
TUBGCP3	5.18221	4.40739	-0.233644	5.26e-14	6.73e-13
SBDS	5.08458	4.56342	-0.156013	5.58e-08	1.65e-07
SNAPC5	5.48134	5.25654	-0.0604148	3.56e-07	9.26e-07
RBM33	4.75954	4.6585	-0.030956	0.0103707	0.0147053
MIR146A	4.19915	5.1153	0.284723	7.58e-18	3.56e-15
SPIN3	3.54018	3.14593	-0.170338	6.27e-15	1.24e-13
TMTC4	4.36161	4.26117	-0.0336131	0.00504748	0.00748183
TMEM185A	6.25771	5.97862	-0.0658202	2.48e-06	5.74e-06
NBEAL1	6.15234	6.16215	0.00229955	0.740053	0.755365
CDCP1	3.82959	4.02732	0.0726328	1.7e-08	5.43e-08
ULK2	4.34975	4.10252	-0.0844222	1.45e-07	4e-07
SLC4A8	4.44191	4.38001	-0.0202452	0.0786231	0.097028
SSH2	6.79697	6.59507	-0.0435041	0.0172574	0.0236364
C5orf58	2.96962	3.05584	0.0412871	0.000710889	0.00118703
PARP11	4.59116	4.29028	-0.0977855	7.74e-08	2.23e-07
CCDC60	5.10105	5.15933	0.0163891	0.235548	0.265989
HSD17B12	4.06304	3.88098	-0.0661401	6.34e-09	2.18e-08
NLGN4Y	2.41769	2.51666	0.0578847	1.18e-05	2.5e-05
MSRB3	4.47835	4.40105	-0.0251178	0.025075	0.0335692
ADIG	5.09281	5.15101	0.0163951	0.228664	0.258844
CCSER2	4.85882	4.39151	-0.145887	2.3e-11	1.31e-10
RUFY2	3.54053	3.48078	-0.0245535	0.112853	0.135669
WDR78	3.02793	2.95771	-0.0338533	0.000153916	0.00028047
SUGT1P3	2.36466	2.24625	-0.0741095	2.31e-06	5.37e-06
MAATS1	2.8998	3.00262	0.0502691	1.09e-10	5.29e-10
SLC33A1	4.8213	4.2604	-0.178434	1.07e-14	1.88e-13
CLDND1	4.63639	4.08808	-0.181578	3.1e-12	2.23e-11
OGDH	5.66227	5.4788	-0.0475224	0.000311505	0.000546213
PHF21A	6.44406	6.46861	0.00548538	0.562983	0.587637
GDAP2	5.93011	5.8938	-0.00885893	0.663889	0.683807
MCPH1	4.48507	4.32723	-0.0516881	1.96e-05	4.03e-05
WFDC8	3.81107	3.92304	0.0417785	0.00202972	0.00318237
ZMYND11	4.74853	4.50943	-0.0745352	5.89e-06	1.29e-05
ZNF446	6.19512	6.5492	0.0801858	3.17e-11	1.74e-10
TWIST2	3.49086	3.65825	0.0675685	4.42e-05	8.68e-05
FAM53B	4.86878	5.05214	0.0533359	1.49e-05	3.1e-05
GOLGA7	8.14706	7.60484	-0.099363	3.94e-09	1.4e-08
SH3KBP1	8.66426	8.45116	-0.0359274	6.66e-07	1.67e-06
MBLAC1	5.18486	5.42166	0.0644286	1.03e-05	2.2e-05
ZMYM3	5.32935	5.46332	0.0358184	0.00181985	0.00287016
CD300LB	6.94916	6.80989	-0.0292065	0.00452206	0.00674639
C3orf33	2.37503	2.21579	-0.100128	4.03e-06	9.03e-06
ATP5S	4.93151	4.7559	-0.0523122	0.000228876	0.000408453
FAM126B	6.0949	5.463	-0.157909	3.26e-06	7.4e-06
LYNX1	4.87416	4.94646	0.0212452	0.046194	0.0592121
SNX32	4.82343	4.99014	0.0490212	0.00108351	0.001761
TRIM73	5.21995	5.13984	-0.022312	0.227531	0.257629
LOC554206	3.71276	3.67398	-0.0151498	0.207818	0.237231
C11orf53	5.49591	5.76493	0.0689452	4.28e-07	1.1e-06
PLEKHS1	2.28254	2.31433	0.019953	0.475549	0.504527
TRMT44	3.91035	3.95773	0.0173763	0.0392882	0.0509656
MANEA	3.04645	2.56015	-0.250903	5.67e-13	5.1e-12
C5orf46	3.93173	4.23335	0.106636	1.24e-07	3.45e-07
IZUMO1	2.43273	2.59989	0.0958747	0.000291022	0.000512402
SH3YL1	5.96042	5.45801	-0.127039	6.36e-08	1.86e-07
PTPRO	5.42276	5.36045	-0.0166716	0.0705056	0.0876124
GRIK1-AS1	3.16857	3.38145	0.0938088	0.000143379	0.000262388
ICA1L	3.53097	3.58362	0.0213537	0.204656	0.234024
TMLHE	4.94875	4.75883	-0.0564567	2.91e-06	6.65e-06
MEI1	5.64709	5.67063	0.00600285	0.325313	0.356889
ZCCHC13	2.7256	2.9522	0.115216	4.21e-06	9.4e-06
KCNS2	4.52033	4.72965	0.0653034	1.6e-07	4.37e-07
ARHGEF10	3.88335	3.95962	0.0280632	0.181573	0.209775
CCDC132	3.67128	3.27337	-0.165507	6.29e-14	7.81e-13
BC027448	4.0674	4.06149	-0.00209747	0.464723	0.493948
MGC45922	5.67713	6.18909	0.124565	5.77e-12	3.84e-11
LOC101929497	2.6396	2.58468	-0.0303322	0.0156735	0.0215978
BAALCOS	4.28619	4.47329	0.0616421	1.17e-05	2.47e-05
CREBRF	8.00406	7.60752	-0.0733075	3.7e-06	8.34e-06
C1QTNF9	2.26869	2.23965	-0.0185863	0.164008	0.191248
KATNAL2	2.85122	3.06912	0.106248	1.49e-10	6.99e-10
CTNNA3	2.88987	2.97178	0.0403208	0.000799309	0.00132388
ZADH2	5.45247	4.7222	-0.207452	4.22e-15	8.98e-14
ITGAL	8.53401	8.13664	-0.0687903	2e-06	4.68e-06
COCH	4.63595	4.5209	-0.036255	0.0066094	0.00963549
ARL17A	5.19865	4.84391	-0.101964	1e-06	2.44e-06
C1orf210	2.93268	2.9751	0.0207204	0.320999	0.352667
ZNF638	6.73641	6.29927	-0.0967953	1.99e-09	7.49e-09
STAG3L2	7.6477	7.0879	-0.109666	2.18e-06	5.08e-06
HP1BP3	8.18467	7.9986	-0.0331755	9.52e-06	2.04e-05
CERS3	3.54508	3.48908	-0.0229696	0.0110937	0.0156567
PCNXL2	4.89238	4.79314	-0.0295653	0.0149313	0.020637
DNAJC5B	4.02752	4.14979	0.0431453	7.11e-05	0.000135843
GPSM1	5.4008	5.42514	0.00648827	0.562984	0.587637
FRYL	5.24928	4.80687	-0.127022	2.65e-13	2.66e-12
KLHL29	3.53896	3.52047	-0.00755458	0.247338	0.278061
CKAP2	5.02764	4.94428	-0.0241215	0.00305114	0.00466636
MORN1	4.74625	5.07312	0.0960846	1.12e-14	1.94e-13
CENPL	3.39206	2.91225	-0.220027	1.15e-14	1.98e-13
ERAP2	5.08396	4.54484	-0.161724	4.09e-06	9.16e-06
SSH1	5.58187	5.73143	0.0381448	0.000573019	0.00096836
SART3	6.10635	5.70195	-0.0988564	1.36e-12	1.08e-11
FANCM	4.00684	3.82753	-0.0660514	3.86e-09	1.38e-08
TRMT2B	6.55647	6.02193	-0.122693	1.65e-07	4.5e-07
C9orf43	2.72085	2.98565	0.133986	3.75e-08	1.14e-07
CCRN4L	3.83274	3.92124	0.0329359	0.0345152	0.0451482
HAVCR2	5.40025	5.0028	-0.11029	1.43e-15	3.99e-14
FLJ25758	5.23706	5.666	0.113572	1.2e-12	9.68e-12
TRIM4	6.04927	5.84499	-0.0495614	1.66e-09	6.33e-09
FAM160B1	4.91106	4.67935	-0.0697259	0.00277248	0.00426489
HERC3	4.26308	3.96597	-0.104222	5.07e-07	1.29e-06
UHRF1BP1L	4.39015	3.87133	-0.181439	2.31e-12	1.71e-11
TTBK2	3.88293	3.74231	-0.0532156	0.00110616	0.00179589
CYP19A1	3.10671	3.16153	0.0252343	0.000389894	0.000674256
WDR49	2.57809	2.60909	0.0172484	0.214246	0.243946
NPAS4	4.25164	4.50434	0.0832951	1.25e-08	4.08e-08
SVOPL	3.50036	3.65002	0.0603992	0.000112929	0.000209606
LHFPL3-AS1	2.48248	2.55464	0.0413363	0.00230612	0.00359225
HNMT	3.99689	3.97077	-0.00945873	0.225279	0.255274
MGC20647	5.07131	5.40234	0.0912248	1.07e-10	5.2e-10
ITPKB	6.88004	6.77754	-0.0216549	0.0272476	0.036265
LOC644852	2.56809	2.64418	0.0421219	0.128283	0.15271
GABRA2	2.60123	2.63693	0.0196685	0.100734	0.122098
EIF4G3	4.45432	4.13328	-0.107918	3.88e-08	1.17e-07
SUPT6H	5.36624	5.25245	-0.0309202	0.00567792	0.00835751
RNF170	5.40463	4.79012	-0.174135	4.29e-16	1.74e-14
PGLS	7.08782	7.29323	0.0412146	0.00103936	0.00169434
TRMT61A	5.97656	6.3678	0.0914807	1.23e-12	9.84e-12
LOC100101148	4.55214	4.67388	0.0380743	0.064775	0.0810326
RPS6KA5	6.191	5.82277	-0.0884671	5.42e-06	1.19e-05
NFS1	4.93289	4.485	-0.137327	4.42e-15	9.31e-14
HDAC4	6.03249	5.70057	-0.0816477	1.16e-08	3.83e-08
DYNC2LI1	2.44847	2.39608	-0.0312049	0.000203862	0.000366239
DOCK2	5.46447	5.54882	0.0221006	0.100739	0.122098
CANT1	7.84988	7.41792	-0.0816561	4.02e-15	8.72e-14
STXBP4	2.33092	2.2793	-0.0323082	0.000242293	0.00043154
LRRC18	3.95825	3.92058	-0.0137954	0.254616	0.285636
SLCO4A1-AS1	4.99169	5.1623	0.0484839	0.00180192	0.00284304
DNAJA4	5.99079	6.05602	0.0156241	0.601234	0.624141
CYTH4	7.25284	7.13952	-0.0227199	0.0598285	0.0752985
FARP2	5.03307	5.03838	0.00152083	0.934479	0.938291
COG3	4.46783	4.00596	-0.157425	2.08e-08	6.56e-08
DRAXIN	3.82357	3.82176	-0.000681148	0.543337	0.568974
HELQ	4.49802	4.06094	-0.147479	8.61e-14	1.02e-12
STAP1	3.96755	3.49154	-0.184387	1.09e-07	3.06e-07
AQP12A	5.58477	5.74627	0.0411269	0.000159464	0.000289863
GIN1	3.03535	2.7397	-0.147848	1.18e-07	3.3e-07
GNB5	4.51465	4.42996	-0.0273228	0.00103938	0.00169434
CDKN2AIPNL	3.81927	3.57105	-0.0969476	1.92e-09	7.25e-09
XRCC6BP1	4.33275	4.18746	-0.0492082	0.00183814	0.00289713
DENND4A	5.24085	4.39839	-0.252825	1.11e-11	6.86e-11
SIAE	3.32603	3.16887	-0.0698342	7.13e-08	2.07e-07
FCHSD2	5.99518	5.67287	-0.0797226	2.38e-08	7.45e-08
BTG4	2.78515	2.77673	-0.00436804	0.995315	0.99586
PPP2R5C	6.92665	6.5661	-0.0771211	1.22e-09	4.78e-09
CALHM1	3.8662	3.94576	0.0293865	0.0989241	0.12009
NT5C1B	2.58264	2.61341	0.0170919	0.306888	0.338304
PKD1L2	3.7802	3.89151	0.0418702	0.000165185	0.000299716
NR1H4	2.9266	2.9835	0.0277789	0.00977243	0.0139075
PTPLA	4.01625	4.74515	0.240605	3.58e-15	8e-14
PDE1C	3.66875	3.86928	0.0767755	1.31e-12	1.04e-11
TP73	4.13225	4.57844	0.147926	3.45e-16	1.51e-14
NEK11	4.25369	4.31321	0.0200496	0.0350195	0.0457728
LINC00656	3.96434	3.84489	-0.0441385	0.0149315	0.020637
TRAM2	5.59911	5.49025	-0.0283261	0.00518674	0.00768033
PADI2	6.00708	5.94525	-0.0149273	0.225274	0.255274
CST9	4.67594	5.31816	0.185669	9.73e-16	3.07e-14
VPS29	6.5517	6.53652	-0.00334615	0.932145	0.936076
ACTR2	7.5083	7.25272	-0.049965	0.00660918	0.00963549
LOC653581	3.71116	3.93961	0.0861811	2.83e-06	6.48e-06
AZIN2	5.23165	5.6132	0.101557	5.2e-13	4.75e-12
NELL1	3.09348	3.14746	0.024957	0.394504	0.425928
UEVLD	5.55705	5.01071	-0.149306	1.97e-16	1.07e-14
LYG2	4.08234	4.17912	0.0338023	0.070052	0.0870919
TCTE3	3.70744	3.925	0.0822706	2.1e-05	4.29e-05
RP11-574H6.1	2.84403	2.99279	0.0735555	0.000508235	0.000864685
CLEC7A	6.27341	5.98127	-0.0687987	0.000403167	0.000695799
TK1	5.05461	5.4517	0.109105	1.39e-12	1.1e-11
WBSCR16	4.47214	4.44411	-0.00907062	0.301364	0.33263
CTNNB1	5.68987	5.23439	-0.120375	2.36e-12	1.75e-11
SNX29P1	3.38791	3.78928	0.161529	2.07e-05	4.23e-05
OSGIN2	4.29583	3.94263	-0.123777	3.18e-09	1.15e-08
TAF5L	4.8627	4.6899	-0.0522029	6.58e-06	1.43e-05
APH1A	5.78672	5.35971	-0.11059	4.77e-13	4.41e-12
SPOCK3	2.28556	2.37541	0.0556292	1.45e-06	3.46e-06
GGNBP2	5.59628	5.28418	-0.0827861	1.14e-07	3.2e-07
FBXO7	9.78945	9.93834	0.021778	0.0124622	0.0174605
FIP1L1	4.70479	4.46243	-0.0762997	0.000403157	0.000695799
NLGN2	5.71338	5.99628	0.0697244	7.42e-09	2.52e-08
DMWD	6.37994	6.75359	0.0821116	1.79e-09	6.77e-09
SMIM11	4.68437	4.74504	0.0185645	0.17124	0.198803
ZNF146	5.57523	4.8236	-0.208921	1.11e-11	6.86e-11
REG4	3.44103	3.4864	0.0188972	0.106978	0.129054
KIAA1217	4.03234	4.15673	0.0438323	1.11e-07	3.1e-07
KIAA0513	5.67806	5.71961	0.0105187	0.358096	0.389747
WAPAL	5.68222	5.2295	-0.119784	4.33e-06	9.66e-06
BEST1	6.55714	6.90756	0.0751089	5.8e-09	2.01e-08
SLC35F6	6.35682	6.59744	0.0535997	2.3e-07	6.14e-07
ZNF85	3.79277	3.50134	-0.115343	1.79e-07	4.84e-07
JPX	3.69617	3.41523	-0.114047	0.00266778	0.00411582
DNAJC14	5.97061	5.21823	-0.194317	9.79e-18	3.56e-15
HILPDA	5.54085	5.6122	0.0184592	0.0761605	0.0942057
HNRNPLL	4.42158	4.18945	-0.0778036	9.28e-07	2.27e-06
LINS	6.25883	5.76943	-0.117464	3.64e-11	1.97e-10
CFHR3	2.56302	2.53393	-0.0164676	0.121785	0.145568
ST8SIA4	5.5653	4.6083	-0.272225	3.93e-10	1.69e-09
DNAJB9	4.493	3.57386	-0.330197	1.91e-13	2.01e-12
CRTAP	6.86637	6.73095	-0.0287373	0.00288103	0.00442225
KRBOX4	3.8534	3.25176	-0.24491	3.2e-14	4.48e-13
C16orf13	6.2532	6.66333	0.0916503	6.62e-16	2.32e-14
FBF1	5.24394	5.42097	0.0479	2.38e-08	7.45e-08
ZBTB44	6.23218	5.7746	-0.110016	3.61e-07	9.39e-07
ANKRD13C	3.5271	2.87421	-0.295313	2.85e-12	2.07e-11
PHF20L1	5.88815	5.50797	-0.0962933	1.78e-06	4.19e-06
SRGAP1	3.19242	3.21355	0.00951539	0.201528	0.230714
MOXD1	3.12545	3.13897	0.00622778	0.787066	0.799475
C19orf47	5.39137	5.66582	0.0716332	6.47e-08	1.89e-07
ZNF808	3.76286	3.89421	0.0494997	0.0495009	0.063107
HEATR3	4.84105	3.84097	-0.33385	1.15e-13	1.3e-12
CARD8	6.33601	6.06078	-0.0640718	0.000101318	0.000189268
ARMC10	5.92594	5.41262	-0.130715	5.01e-10	2.12e-09
EPB41	6.34886	6.69201	0.0759412	0.001784	0.002817
SAR1B	4.88995	4.58907	-0.091618	1.07e-08	3.54e-08
TMEM37	4.63352	4.96986	0.101096	1.62e-14	2.57e-13
GFOD1	5.0556	4.95847	-0.0279864	0.0421753	0.0544042
ATF6B	4.32942	4.47903	0.0490138	1.31e-06	3.14e-06
CEP70	2.76802	2.75072	-0.00904681	0.236704	0.267164
SERPINC1	3.31799	3.25639	-0.0270389	0.0567098	0.0716363
THADA	4.3676	4.15913	-0.0705592	3.24e-07	8.48e-07
MTHFSD	3.79067	3.88485	0.0354081	5.48e-05	0.000106057
RAD51B	3.32147	3.3592	0.0162964	0.0216728	0.0292952
PPA2	5.02623	4.71122	-0.0933775	4.14e-08	1.25e-07
RGS7	2.44352	2.5032	0.0348156	0.058642	0.0739157
TSC22D4	6.86853	7.29318	0.0865466	3.87e-09	1.38e-08
OSCAR	6.67922	6.48516	-0.0425385	0.0771379	0.0953125
NAALAD2	2.24534	2.2559	0.0067687	0.441725	0.471737
PIK3AP1	7.16434	6.24541	-0.198036	6.2e-11	3.18e-10
FAM188A	3.60443	3.05133	-0.240331	1.91e-13	2.01e-12
GHITM	7.77108	7.4328	-0.0642106	0.000206229	0.000370241
WWC1	3.9805	4.10082	0.0429609	3.39e-05	6.74e-05
ACSM5	3.96112	4.17484	0.0758104	1.54e-11	9.14e-11
LINC00537	6.31844	6.73413	0.0919231	5.41e-09	1.88e-08
GSTCD	3.99896	3.80786	-0.0706453	2.47e-08	7.68e-08
CD80	4.0956	4.03765	-0.020559	0.00439909	0.00657399
LOC283861	3.74639	3.64043	-0.0413909	0.0481539	0.0615239
CNNM2	4.65436	4.46405	-0.06023	2.96e-09	1.08e-08
OLFM3	2.18632	2.27316	0.056194	0.000842685	0.00139147
VSTM2A	2.47467	2.49735	0.0131591	0.0896803	0.109626
TTC12	4.24104	4.13281	-0.0372935	0.00329221	0.00500847
C2	3.7246	4.04533	0.119169	9.84e-12	6.16e-11
DPYD	5.22433	4.64333	-0.170087	1.26e-11	7.63e-11
TMEM126B	4.90493	4.3174	-0.184069	2.75e-09	1.01e-08
RHOF	5.79975	5.76551	-0.00854249	0.218611	0.24844
DNAH14	2.34368	2.35115	0.00458925	0.328198	0.359778
GPRIN2	5.15471	5.24698	0.0255959	0.121785	0.145568
SLC25A48	4.37629	4.53478	0.0513252	1.94e-05	3.98e-05
SPAG9	6.53433	6.05549	-0.109796	1.7e-07	4.63e-07
MBP	6.74288	6.94519	0.0426487	9.53e-06	2.04e-05
APOBEC4	3.95798	4.01067	0.0190764	0.416045	0.447045
FAM13C	2.18543	2.18073	-0.00310808	0.470117	0.499125
WDR20	4.62033	3.67106	-0.331799	1.26e-16	8.22e-15
KIAA1430	3.6214	3.3798	-0.0996093	4.58e-08	1.37e-07
YIF1B	6.0044	6.23027	0.0532747	2.03e-06	4.75e-06
SETD6	5.05242	4.75676	-0.0869941	0.000141693	0.000259482
ATP11B	4.98279	4.74071	-0.0718517	2.52e-06	5.82e-06
GPR62	5.34143	5.66534	0.0849373	2.73e-08	8.45e-08
PGM5	3.76101	4.03764	0.102393	4.48e-10	1.91e-09
SPPL3	6.59095	6.77082	0.0388436	1.27e-05	2.66e-05
KCTD17	5.72574	6.34621	0.148433	1.99e-15	5.11e-14
DYNLRB1	6.19037	6.49865	0.0701144	2.65e-13	2.66e-12
CELF2	8.66852	8.34274	-0.0552643	1.25e-08	4.08e-08
APBB1IP	8.86017	8.4138	-0.0745771	5.51e-11	2.87e-10
SUV39H2	2.76533	2.56664	-0.10757	8.59e-10	3.47e-09
CYB5R3	8.33335	8.51121	0.0304678	0.00678616	0.00988227
BPNT1	3.82102	3.60472	-0.0840732	1.42e-11	8.5e-11
ETV4	4.70555	5.24738	0.157233	3.06e-14	4.32e-13
PSMD10	6.59464	6.13249	-0.10482	3.63e-08	1.1e-07
ZNF70	5.53605	5.60269	0.017264	0.237872	0.268381
MYO18B	3.46398	3.55451	0.0372176	0.124641	0.14869
METTL20	3.17871	3.14063	-0.0173912	0.0700503	0.0870919
LRRC48	3.96459	4.07168	0.0384522	0.000542693	0.00091962
RHOBTB2	4.78945	5.05576	0.0780684	1.76e-08	5.6e-08
TTC30B	2.74467	2.54015	-0.111715	1.05e-06	2.54e-06
LENG9	4.24149	4.70165	0.148595	1.17e-12	9.5e-12
PCAT4	4.06933	4.02503	-0.0157933	0.227533	0.257629
SLC1A6	3.45455	3.71715	0.105697	4.18e-11	2.23e-10
ARHGAP27	5.26103	5.40473	0.0388778	4.54e-05	8.88e-05
SYMPK	5.37049	5.54311	0.0456429	2.52e-06	5.82e-06
LIG3	5.21616	4.95536	-0.0739976	2.81e-11	1.57e-10
LMNA	5.27232	5.97175	0.179715	2.77e-16	1.3e-14
NKAIN2	2.51119	2.46475	-0.0269283	0.0223534	0.0301407
RBM8A	6.50689	6.34708	-0.0358754	2.94e-05	5.9e-05
MBTPS2	4.05978	3.73192	-0.121483	7.34e-13	6.37e-12
CEP120	4.47723	3.94038	-0.184271	3.57e-10	1.55e-09
CNKSR2	2.86884	2.69881	-0.0881459	8.38e-09	2.83e-08
TGOLN2	8.18001	7.93253	-0.0443209	2.91e-06	6.65e-06
LOC100287896	3.15265	2.96138	-0.0902962	6.47e-07	1.62e-06
ANKMY1	4.22715	4.21202	-0.00517343	0.613551	0.635844
KIAA0226	5.41683	5.54894	0.0347638	6.95e-06	1.51e-05
PTBP2	3.16678	2.6051	-0.281676	6.45e-13	5.69e-12
SERPINB8	5.43709	5.46837	0.00827501	0.50135	0.528873
AGFG2	5.07892	5.12284	0.0124216	0.113521	0.136368
MBLAC2	2.82361	2.47933	-0.187587	9.17e-11	4.52e-10
DGKE	3.53051	3.20333	-0.140304	3.26e-15	7.46e-14
BCL6B	5.60033	6.01288	0.102542	9.45e-12	5.95e-11
ASCC1	5.56828	5.03501	-0.145237	1.23e-12	9.84e-12
ZNF57	4.0541	3.63083	-0.159083	1.49e-09	5.73e-09
EPHA7	2.38327	2.4847	0.0601311	2.59e-06	5.98e-06
MYT1L	2.35676	2.39513	0.0233	0.0260419	0.0347717
PDS5B	3.98747	3.67049	-0.1195	7.98e-10	3.24e-09
NPAS3	3.23438	3.34678	0.0492876	9.25e-12	5.86e-11
CBFA2T2	6.03804	5.9121	-0.0304113	2.33e-05	4.73e-05
ZFYVE16	5.05838	4.83278	-0.0658237	0.00400986	0.00602718
PALM2	2.39529	2.445	0.0296374	0.241392	0.271976
TET3	6.07786	5.8677	-0.0507688	8.67e-08	2.48e-07
RNF32	2.97121	2.9651	-0.00296842	0.764571	0.778937
RGS11	3.78478	3.95409	0.0631396	2.77e-07	7.33e-07
OSBPL1A	4.86751	4.896	0.00842095	0.283864	0.3149
DUOXA1	4.21802	4.44549	0.0757762	7.49e-08	2.16e-07
RP3-412A9.16	4.2471	4.39783	0.0503148	2.72e-05	5.49e-05
MAST4	4.98396	5.08963	0.0302675	0.000196877	0.00035433
RPRML	4.17623	4.80536	0.202443	1.87e-16	1.04e-14
C20orf26	3.4863	3.83184	0.136341	2.62e-12	1.92e-11
NEK4	4.38137	3.6032	-0.282104	3.84e-15	8.39e-14
CNST	5.47951	5.03241	-0.122796	4.79e-12	3.28e-11
C17orf47	3.2643	3.42437	0.0690638	0.0131012	0.01828
NUMA1	4.99738	4.94873	-0.0141148	0.171241	0.198803
NAIF1	4.48759	4.36782	-0.0390301	2.31e-06	5.37e-06
ZNF586	5.13171	4.67453	-0.134619	7.55e-11	3.8e-10
LOC100130950	4.4906	4.65499	0.0518674	1.28e-05	2.7e-05
METTL8	4.61446	4.32092	-0.0948224	8.23e-07	2.03e-06
FAM151A	4.25601	4.33871	0.0277637	0.0373695	0.048624
GGA1	6.85669	6.71913	-0.0292382	0.00532973	0.00787529
SRRM2	6.28919	6.53724	0.0558072	1.39e-06	3.32e-06
TTC26	3.2649	3.13079	-0.0605086	6.95e-06	1.51e-05
SYCE1	2.75878	2.78838	0.0153945	0.381596	0.413169
SRGN	9.9077	9.48132	-0.063462	4.1e-05	8.07e-05
CMTM4	4.67141	4.47425	-0.0622116	3.55e-06	8.01e-06
HNRNPDL	6.54007	5.95372	-0.135515	9.54e-11	4.68e-10
LAPTM4B	4.93831	4.74543	-0.0574795	2.94e-05	5.9e-05
MGC50722	4.40873	5.06303	0.199638	2.21e-17	3.71e-15
CEMIP	3.99404	3.94625	-0.0173652	0.157009	0.18374
STAU2	4.00918	3.81924	-0.0700207	9.27e-06	1.99e-05
NLGN4X	2.60326	2.73007	0.0686159	3.56e-05	7.07e-05
TACC1	6.14827	6.12718	-0.00495844	0.814295	0.824876
SLC23A2	4.80893	4.48284	-0.101302	1.12e-14	1.94e-13
CCNY	6.38874	5.89101	-0.117018	1.61e-12	1.25e-11
TYMS	4.3957	4.33848	-0.0189027	0.110868	0.133407
ADAMTS9	3.82628	4.00634	0.0663451	4.23e-10	1.81e-09
L3MBTL4	3.46319	3.36402	-0.0419139	0.00310997	0.00475051
CDH7	3.06401	3.25334	0.0865014	2.82e-08	8.72e-08
TBC1D16	4.53905	4.96615	0.129738	6.64e-17	5.92e-15
NALCN	2.97467	3.07654	0.0485781	6.21e-05	0.000119352
ATP8B3	3.57402	3.68512	0.0441647	0.00242142	0.00375636
SCARA5	4.43692	4.562	0.0401069	9.31e-05	0.000174682
OR2L13	2.06145	2.1424	0.0555706	0.00296469	0.00454337
SPATA6L	2.78379	2.90679	0.0623767	1.75e-06	4.14e-06
KCNMB1	4.5037	4.55302	0.0157123	0.475553	0.504527
CALHM3	3.36326	3.60036	0.0982809	1.9e-07	5.14e-07
GLYATL2	2.98772	3.02332	0.0170914	0.630145	0.651284
RELL1	6.19347	6.02503	-0.039781	0.0318495	0.041894
LINC00593	3.54493	3.6451	0.0402021	0.000652397	0.00109431
PDE4D	3.26473	3.15049	-0.051387	1.32e-05	2.77e-05
NDUFA10	4.43954	4.33498	-0.0343852	1.11e-07	3.1e-07
TAF2	5.84177	5.28308	-0.145026	1.23e-14	2.08e-13
TRPM3	3.40837	3.43576	0.0115485	0.535573	0.561624
SLC6A11	3.29885	3.69352	0.163036	7.3e-16	2.49e-14
RABGAP1L	6.05379	5.88276	-0.0413461	0.00473477	0.0070469
ZNF655	6.24868	5.31026	-0.234767	1.48e-14	2.39e-13
SLC9A1	4.66584	4.66534	-0.000156402	0.516416	0.543432
MCTP1	5.75987	5.35734	-0.10452	4.15e-05	8.17e-05
LOC728175	3.47726	3.61836	0.0573851	0.269603	0.300541
TRIM7	3.90916	3.98049	0.0260871	0.0452391	0.0580895
IPP	4.24473	3.95708	-0.101237	3.67e-09	1.31e-08
FGF7	2.22936	2.25379	0.0157267	0.566953	0.59136
PMS1	3.54229	3.2782	-0.111779	7.7e-12	4.98e-11
45171	7.17374	6.67294	-0.104404	3.42e-15	7.71e-14
CLCNKB	4.80176	5.17626	0.108349	1.11e-11	6.86e-11
MTUS2	3.9639	4.03669	0.0262539	0.00329209	0.00500847
INPP5A	6.19715	5.8196	-0.0906852	5.1e-11	2.67e-10
CD99L2	4.71712	4.63975	-0.0238589	0.0630886	0.0790971
SRCIN1	4.30849	4.37403	0.0217817	0.178708	0.206762
HEATR2	5.2916	4.83116	-0.131334	2.36e-12	1.75e-11
CLDN22	3.86445	3.89275	0.0105278	0.464724	0.493948
UBE2DNL	4.05881	4.31979	0.089903	3.96e-07	1.02e-06
LINC00301	2.7624	2.78901	0.0138284	0.207816	0.237231
MAD2L1	3.17613	2.91346	-0.124534	1.88e-08	5.96e-08
ZNF785	4.24621	3.85813	-0.138275	3.23e-08	9.9e-08
RP11-690I21.2	6.44578	6.4308	-0.00335585	0.490204	0.518338
WFIKKN2	4.61693	4.8201	0.0621298	7.55e-06	1.64e-05
MINA	4.87846	4.51578	-0.111451	1.12e-07	3.15e-07
ZFP42	3.13259	3.1188	-0.00636183	0.264542	0.295515
PHLDB2	2.84388	2.65266	-0.100424	8.99e-11	4.44e-10
PHTF2	4.1776	3.79491	-0.138608	1.25e-08	4.08e-08
MGC32805	3.33122	3.4272	0.0409778	0.00228369	0.00355973
KLHL30-AS1	4.59329	4.79705	0.0626197	0.000211079	0.000378615
ARHGEF2	7.09881	7.16266	0.0129191	0.0352734	0.0460869
CNTN1	2.84578	2.83638	-0.00477192	0.356557	0.388309
CCDC82	3.55076	3.34652	-0.0854632	8.65e-05	0.000163132
CASS4	6.06678	5.73316	-0.0816014	6.57e-07	1.64e-06
STKLD1	3.90501	3.99748	0.0337637	0.0590371	0.0743734
PDE8B	2.90744	2.80639	-0.0510337	1.65e-05	3.43e-05
KANSL1L	4.24843	3.83227	-0.148732	2.17e-11	1.25e-10
UBE3C	4.20231	3.90043	-0.107548	7.5e-13	6.48e-12
FBLIM1	5.11339	5.1783	0.0182004	0.133521	0.158433
DPP6	4.14026	4.21553	0.0259921	0.0203661	0.027622
SNED1	4.42222	4.52051	0.0317157	0.0139896	0.0194311
RAB39A	3.83896	3.91013	0.0265044	0.372084	0.403728
FNDC9	3.83436	3.91651	0.0305851	0.118978	0.142503
TRIM72	4.88657	4.88381	-0.000817065	0.707049	0.723971
FBXO8	4.9298	4.14356	-0.250658	1.48e-12	1.16e-11
ACP1	5.97718	6.24145	0.0624167	0.0342659	0.0448404
LOC389199	5.77984	6.59021	0.189295	2.06e-10	9.36e-10
PLA2G4C	3.58605	3.77691	0.0748119	0.00801778	0.0115596
CLDN20	3.14125	3.27246	0.0590381	0.00120149	0.00194046
UBE2O	6.07131	6.24612	0.0409528	0.173086	0.200807
ASTN2	3.59661	3.56351	-0.0133411	0.229801	0.259984
DZANK1	4.07055	4.05929	-0.00399346	0.619751	0.641632
ITGA11	3.52114	3.71374	0.0768319	1.88e-11	1.1e-10
AGBL3	2.14674	2.1192	-0.0186335	0.0471597	0.0603725
ZBED1	6.43044	6.26751	-0.0370239	0.0139898	0.0194311
ZNF585A	4.4337	4.09867	-0.113356	1.3e-10	6.18e-10
ADCY7	6.66969	6.04272	-0.142421	7.05e-15	1.35e-13
PDGFRA	3.1303	3.2556	0.0566264	1.43e-05	2.99e-05
STEAP3	3.84437	4.18344	0.121941	3.17e-11	1.74e-10
MCTP2	6.27166	6.14141	-0.030277	0.022877	0.0307888
RASSF5	9.07979	8.23729	-0.140489	6.27e-15	1.24e-13
B3GNT5	4.17256	3.69786	-0.174242	3.54e-09	1.27e-08
USP36	5.38367	5.35265	-0.00833421	0.524033	0.550764
CYP4A11	3.90705	3.97348	0.0243248	0.00159766	0.00253762
CIDECP	3.39899	3.16874	-0.101198	5.4e-08	1.6e-07
LOC280665	4.13223	3.92003	-0.0760576	0.000681118	0.0011395
MTHFD2L	2.74317	2.64523	-0.052451	1.03e-05	2.2e-05
SLC12A1	3.02983	3.20814	0.0825009	1.14e-06	2.77e-06
CCDC158	2.90821	2.8722	-0.0179779	0.235548	0.265989
ATP6V1B1	4.02161	4.36231	0.11732	1.09e-10	5.29e-10
TOR1A	6.06674	6.0486	-0.00432009	0.301365	0.33263
VWA5B2	4.83043	5.34879	0.147062	3.84e-15	8.39e-14
KIAA1257	4.35846	4.38294	0.00808223	0.846346	0.854971
CYP2U1	3.71025	3.41064	-0.121474	7.36e-14	8.95e-13
ELMO2	6.44849	5.98306	-0.108076	1.39e-15	3.95e-14
PTPN7	6.0337	6.05357	0.00474328	1	1
CMAHP	3.32799	2.97285	-0.162803	1.13e-12	9.17e-12
DOK5	3.93943	3.91106	-0.0104271	0.17124	0.198803
SDC3	4.10526	4.41785	0.105873	3.18e-09	1.15e-08
TMEM135	3.32985	2.87824	-0.210269	6.26e-08	1.83e-07
PRR16	3.15764	3.11031	-0.0217897	0.0678108	0.084474
PCNP	6.13882	5.40486	-0.183705	2.65e-11	1.49e-10
WDR37	5.4772	5.15696	-0.0869175	3.34e-08	1.02e-07
HMGCLL1	3.00857	3.03481	0.0125259	0.242576	0.273235
CSPP1	4.05915	3.738	-0.118912	4.14e-12	2.88e-11
MITF	4.0991	4.1214	0.00782745	0.769055	0.782813
CAMKMT	3.62721	3.49333	-0.0542582	0.000513881	0.000873861
S100Z	4.97519	4.9718	-0.00098353	0.818856	0.829228
ABCD3	4.76055	3.88693	-0.292497	1.39e-12	1.1e-11
DKFZP434K028	5.29254	5.69414	0.105518	1.45e-12	1.14e-11
ERCC8	3.55535	3.34965	-0.0859787	8.61e-14	1.02e-12
PRIM2	3.32786	3.02776	-0.136345	5.89e-12	3.91e-11
MLXIP	5.46444	5.19082	-0.0741091	7.49e-08	2.16e-07
TIA1	5.6779	4.78248	-0.247598	1.03e-13	1.19e-12
MS4A3	4.42839	4.14981	-0.0937349	0.00180188	0.00284304
PCBD2	5.35177	5.05872	-0.0812426	2.56e-06	5.9e-06
GAFA1	2.61836	2.50137	-0.0659416	0.000183576	0.000331199
FRMD8	5.99053	5.70596	-0.0702128	4.99e-12	3.39e-11
MPHOSPH6	4.13028	4.01414	-0.0411516	0.000851674	0.00140547
HYDIN	3.80621	3.79528	-0.00414963	0.41604	0.447045
CCDC36	3.90152	3.99508	0.0341878	0.0064931	0.0094754
PRKD3	5.06274	4.38923	-0.205951	1.34e-13	1.49e-12
ABCC11	4.10286	4.23034	0.0441435	3.56e-05	7.07e-05
ESYT3	2.59667	2.69975	0.0561611	4.97e-08	1.48e-07
PDE12	4.25871	3.99452	-0.0923976	5.77e-12	3.84e-11
JRK	5.80234	5.86954	0.0166116	0.0300233	0.0396585
ABCC4	4.462	4.46846	0.00208907	0.904182	0.909621
C7orf63	3.89302	3.95756	0.0237201	0.0842687	0.103499
SCEL	2.03595	2.07398	0.0266992	0.00287998	0.00442225
ZNF678	3.65767	3.34064	-0.130801	7.69e-10	3.13e-09
ANKS6	3.83592	3.97262	0.050519	4.58e-06	1.02e-05
LINC00598	3.9059	4.1609	0.091242	1.09e-10	5.29e-10
SIK3	5.74953	5.65755	-0.0232663	0.0178154	0.0243443
FUT8	4.65863	4.24047	-0.13568	1.99e-15	5.11e-14
ZSWIM2	2.30722	2.27002	-0.0234475	0.0673694	0.0840115
PSIP1	6.28292	5.5821	-0.170628	6.63e-10	2.73e-09
RCBTB1	3.75433	3.25638	-0.205286	1.39e-12	1.1e-11
EXOC3L1	5.44291	5.72461	0.0727977	2.38e-08	7.45e-08
ACOT11	4.11352	4.41206	0.101078	2.41e-12	1.78e-11
LOC388882	4.44583	4.63976	0.0615962	3.8e-05	7.51e-05
KLHL14	3.66081	3.5218	-0.0558499	1.53e-05	3.18e-05
VIL1	4.63594	4.57672	-0.0185472	0.110868	0.133407
LINC01234	2.31731	2.42359	0.0646989	4.83e-05	9.43e-05
ACAT1	4.27965	4.09233	-0.0645703	6.49e-06	1.42e-05
LOC554174	4.23487	4.56656	0.108789	1.76e-07	4.77e-07
ACAN	5.06413	5.34016	0.0765678	5.31e-08	1.57e-07
BC070490	2.51463	2.43827	-0.0444883	0.013989	0.0194311
NLRP12	7.68123	7.84657	0.0307248	0.0446109	0.0573344
C21orf90	4.14055	4.46974	0.110368	1.21e-11	7.36e-11
LOC101928921	3.32718	3.20694	-0.0531023	0.0239543	0.0321474
ZNF641	7.15281	7.06134	-0.0185681	0.235547	0.265989
C1orf110	2.53279	2.57731	0.0251395	0.27862	0.30979
FGFR4	4.31745	4.69142	0.119843	2.4e-15	5.92e-14
FILIP1L	3.28287	3.2057	-0.0343179	0.000897759	0.001476
PDILT	3.32108	3.23796	-0.0365642	0.0936363	0.114109
ZBTB26	4.02532	3.59504	-0.163098	1.09e-08	3.59e-08
ACY3	4.55546	4.9625	0.123469	2.7e-11	1.51e-10
LINC00051	3.31886	3.26236	-0.0247697	0.0373691	0.048624
LKAAEAR1	6.00263	6.46143	0.106257	3.52e-13	3.4e-12
ERICH1-AS1	4.605	4.64975	0.0139531	0.311082	0.342526
LINC00317	4.42592	4.61849	0.0614426	1.72e-05	3.56e-05
HLA-DOB	5.71155	5.66597	-0.0115585	0.621824	0.643594
SNX19	5.04929	4.87794	-0.0498059	1.55e-07	4.24e-07
GOLGA3	5.31641	5.41991	0.0278171	0.000322215	0.000564105
SLC9C2	2.48243	2.54817	0.0377098	0.0172574	0.0236364
AREL1	5.57754	5.33481	-0.064193	7.95e-09	2.69e-08
RASGRF1	3.91254	4.03757	0.0453803	4.1e-05	8.08e-05
RAG1	2.6182	2.71128	0.0503982	0.000790871	0.00131083
PTGS2	4.98682	4.06565	-0.294634	3.4e-07	8.86e-07
OK/SW-CL.36	2.9977	3.03907	0.0197749	0.409346	0.440473
MGC39545	2.10286	2.12248	0.0133969	0.452259	0.481921
RBL1	3.61918	3.34398	-0.114097	5.1e-12	3.45e-11
WDR66	3.56692	3.69419	0.0505802	0.000118487	0.00021932
ZNF398	6.22656	5.77468	-0.108694	1.31e-09	5.11e-09
IL16	6.80709	6.87678	0.0146953	0.100129	0.121434
OR2C3	2.37548	2.46959	0.0560535	0.00533	0.00787529
CDHR1	3.86685	3.95604	0.0328977	0.0381824	0.0496099
ARHGAP20	3.40903	3.44413	0.0147775	0.336998	0.368492
SCARF1	5.23489	4.88794	-0.098933	5.12e-06	1.13e-05
RGS12	4.0265	4.19516	0.0591989	9.91e-13	8.21e-12
ADAM22	3.17777	3.17868	0.000411691	0.625976	0.647314
TMEM26	2.35647	2.30063	-0.0345989	0.0747116	0.0925209
LOC101927705	3.31807	3.69332	0.154575	8.35e-13	7.1e-12
BRD3	6.53357	6.64008	0.0233279	0.001697	0.00268646
CLRN1	3.42858	3.42244	-0.00258536	0.562984	0.587637
IDH1	6.38097	5.95375	-0.0999788	1.09e-08	3.59e-08
LINC00612	2.72156	2.81611	0.0492738	0.0298008	0.0393936
NAGA	7.12981	7.01411	-0.0236032	0.0427732	0.0551208
TRPV5	5.01275	5.31792	0.0852611	3.67e-09	1.31e-08
LHFPL5	3.28174	3.29413	0.00543478	0.670301	0.689858
KLHL40	4.31767	4.53067	0.0694725	9.08e-05	0.000170749
CENPI	2.74684	2.7963	0.025746	0.0135385	0.0188455
C10orf53	4.66094	4.86223	0.0609975	6.05e-06	1.33e-05
SYT9	3.94308	4.22729	0.100409	1.43e-10	6.76e-10
AVL9	4.65514	4.43194	-0.0708869	1e-07	2.84e-07
CCNG2	6.09243	5.21719	-0.223745	8.49e-11	4.21e-10
NDUFS4	5.02225	4.88416	-0.0402239	0.0318495	0.041894
LPGAT1	7.02967	6.86382	-0.0344444	0.122493	0.146359
IKZF2	4.52681	4.20882	-0.10508	1.38e-08	4.49e-08
GTPBP3	4.8713	4.93365	0.0183492	0.0488242	0.0623168
USP32	6.07352	6.24812	0.0408909	0.000133507	0.000245321
WNK1	6.81321	7.18701	0.0770568	1.7e-06	4.03e-06
TLL1	2.29839	2.27206	-0.0166194	0.102575	0.124149
MGC40069	4.05695	3.6303	-0.160307	4.69e-12	3.22e-11
KCNH5	2.86641	3.05522	0.0920293	1.55e-10	7.23e-10
ARHGAP25	6.8116	6.76194	-0.0105569	0.570938	0.595062
ZNF843	6.1547	6.3938	0.0549847	1.79e-05	3.69e-05
RPL13AP17	6.52248	6.79053	0.0581023	0.000579274	0.000978301
LOC101928751	3.03629	3.24847	0.0974501	5.41e-05	0.000104822
STAT5B	8.14218	7.90084	-0.0434095	5.48e-05	0.000106057
PPM1F	6.89798	6.88343	-0.00304575	0.846345	0.854971
VASH2	2.89297	2.89835	0.00267926	0.883285	0.889989
C6orf123	3.58131	3.67833	0.038564	0.00335513	0.0050964
STPG2	3.50367	3.41644	-0.036376	0.0103703	0.0147053
PTGFR	2.35928	2.43345	0.0446608	0.00235154	0.00365742
CACNB2	3.11447	3.1708	0.0258632	0.00830048	0.0119389
APLF	2.89203	2.81814	-0.0373368	0.00308026	0.00470867
MIER1	5.13681	4.54892	-0.175349	2.1e-10	9.53e-10
CTDSPL2	4.90197	4.10125	-0.257297	4.57e-13	4.24e-12
UVSSA	5.92631	6.06127	0.0324873	0.000228863	0.000408453
SLC10A7	2.84969	2.68884	-0.0838161	1.25e-08	4.08e-08
KLHL3	4.52148	4.19124	-0.109419	9.49e-13	7.94e-12
CCDC181	2.60232	2.65049	0.0264614	0.0118615	0.0166648
ATP6V0A2	5.06114	4.63578	-0.126653	1.47e-13	1.61e-12
SLC11A1	6.21814	6.62576	0.0916026	1.58e-10	7.35e-10
ENTPD3	3.39939	3.40454	0.00218313	0.796115	0.807992
CD96	4.69873	4.11473	-0.191473	1.21e-11	7.36e-11
GPR125	2.66634	2.54286	-0.0684114	4.92e-07	1.25e-06
ST6GAL2	2.41944	2.47573	0.0331768	0.0570921	0.0720896
LINC01126	5.87326	5.9848	0.0271399	0.120376	0.144033
PAXBP1	5.28577	4.51182	-0.228404	3.51e-14	4.83e-13
MOCS1	3.81471	4.09025	0.100613	1.95e-12	1.48e-11
PER3	3.23135	3.02446	-0.0954586	6.58e-11	3.36e-10
LOC101928787	3.9819	4.35033	0.127667	1.11e-11	6.86e-11
FAM9A	2.50014	2.68029	0.100381	1.89e-05	3.88e-05
FGD6	3.04757	2.76106	-0.142438	2.8e-14	4.01e-13
OTUD7B	4.17591	4.3385	0.0551046	3.94e-08	1.19e-07
BCL2L2	5.74103	5.83096	0.0224242	0.00219595	0.00343103
ATF2	4.20215	3.44668	-0.285921	2e-13	2.09e-12
FCHO2	4.28438	3.70625	-0.209129	9.86e-07	2.41e-06
QKI	6.41457	5.67503	-0.176723	1.39e-12	1.1e-11
MLLT6	6.33187	6.20573	-0.0290314	0.000445398	0.000764068
ARHGAP8	4.04808	4.18329	0.0473984	0.0118615	0.0166648
KIF26B	3.77129	3.99098	0.0816878	1.11e-10	5.38e-10
PGPEP1	5.33811	5.49876	0.0427762	3.34e-07	8.74e-07
NAMPT	9.78772	9.28936	-0.0753929	0.000475678	0.000812933
CALN1	3.18497	3.30766	0.0545319	2.56e-06	5.9e-06
ST3GAL3	4.51841	4.65794	0.0438777	5.67e-08	1.67e-07
PBLD	3.0269	2.93752	-0.0432462	0.0183889	0.0250798
PRKAA1	4.8468	4.13347	-0.229678	1.69e-14	2.66e-13
IGHV7-81	2.74383	2.80313	0.0308499	0.0821799	0.101086
LOC100132686	3.7222	3.89555	0.0656698	0.000652461	0.00109431
TERF2	4.57293	4.57721	0.00135049	0.541391	0.567098
MTUS2-AS1	3.58317	3.80601	0.0870456	0.000234204	0.000417564
TAT	3.43957	3.55359	0.0470503	3.6e-06	8.13e-06
FHL5	2.52788	2.63815	0.0616024	6.67e-06	1.45e-05
ZNF277	4.63202	4.27009	-0.117378	3.29e-07	8.61e-07
FBXO36	2.63469	2.81981	0.0979671	1.12e-08	3.71e-08
LINC00421	3.74069	3.97423	0.087373	7.24e-06	1.57e-05
GOSR1	5.57353	5.03918	-0.145403	1.9e-14	2.94e-13
RMND1	4.94571	4.4825	-0.141874	6.45e-13	5.69e-12
RPRD1A	4.71159	3.9493	-0.254616	3.84e-15	8.39e-14
SLC44A4	3.72126	3.83056	0.0417629	0.00215325	0.00336744
RP11-498C9.17	3.95124	4.17982	0.0811365	3.9e-05	7.7e-05
LOC100287210	3.59419	3.8874	0.113139	2.3e-08	7.22e-08
LOC439951	3.76232	3.70878	-0.0206778	0.0977291	0.118784
DTWD1	3.76545	3.56929	-0.0771877	1.03e-10	5.01e-10
OR8B8	4.30193	4.52165	0.0718644	7.98e-06	1.72e-05
HRH3	5.55369	5.83448	0.0711565	4.65e-08	1.39e-07
LOC101060604	4.78916	4.36563	-0.133582	9.41e-14	1.11e-12
UBE2W	4.65578	4.01738	-0.212768	2.22e-10	1e-09
RGR	4.68857	4.87936	0.0575438	7.55e-09	2.56e-08
AKR1E2	4.28613	4.79387	0.161512	5.77e-12	3.84e-11
LOC101927122	4.3035	4.37451	0.023613	0.0225272	0.0303445
CCDC148-AS1	2.88706	2.99413	0.0525317	0.0128859	0.0180005
C1orf43	7.47191	7.34237	-0.0252308	0.00141503	0.00226479
C1S	3.50094	3.64658	0.0587989	5.15e-05	0.000100039
KCNIP2	3.82295	3.96369	0.0521575	5.89e-06	1.29e-05
RHOJ	3.48627	3.59302	0.0435126	8.12e-08	2.34e-07
IQCF3	3.3339	3.60802	0.113998	1.11e-10	5.38e-10
PGC	5.59038	5.96646	0.0939286	5.3e-11	2.77e-10
PTH2	7.31781	7.71189	0.0756722	9.55e-08	2.71e-07
GNG12	3.61059	3.71972	0.0429579	5.39e-07	1.37e-06
C8orf59	4.90138	4.44907	-0.139684	8.9e-06	1.91e-05
LOC554207	2.71594	2.93157	0.110222	2.23e-08	6.99e-08
RP1L1	4.58521	4.64216	0.017808	0.233236	0.263557
SCN1A	2.54109	2.57189	0.0173835	0.433071	0.463366
RAPGEF6	5.64595	5.17239	-0.126385	4.21e-06	9.4e-06
WNK3	2.94254	3.05583	0.0544998	2.94e-05	5.9e-05
CPEB3	3.51689	3.45961	-0.0236928	0.0262403	0.0350081
OTOF	4.43552	4.7788	0.107546	1.64e-10	7.61e-10
COL25A1	2.92594	3.08036	0.0741963	9.63e-09	3.22e-08
PPIP5K1	4.67477	4.5519	-0.0384272	0.000774262	0.00128453
EVC2	3.42765	3.53955	0.0463448	0.000389863	0.000674256
ZAK	5.12032	5.23969	0.0332459	0.0186815	0.0254539
MAGI1	3.63635	3.7463	0.0429769	4.65e-10	1.98e-09
ASXL2	6.05683	5.74084	-0.0773021	1.03e-12	8.52e-12
GRID1	3.65385	3.74668	0.036197	0.00518709	0.00768033
ANO1	3.31556	3.44747	0.0562844	6.05e-06	1.33e-05
WFS1	4.5662	4.62492	0.0184336	0.16048	0.187492
TERT	4.48477	4.8809	0.122114	4.15e-12	2.88e-11
RSPH10B	4.52818	4.50336	-0.00792843	0.459356	0.488864
GALNTL6	3.09306	3.13223	0.0181551	0.578946	0.602719
EPT1	4.74475	4.50285	-0.0754936	2.14e-09	8.01e-09
KLHL6	5.33787	4.90337	-0.122491	8.28e-10	3.36e-09
SLC4A5	3.96341	3.88855	-0.0275097	0.0223536	0.0301407
CKAP5	6.29621	6.03943	-0.0600711	5.86e-08	1.72e-07
ARMC8	4.7977	4.45617	-0.106538	6.33e-11	3.24e-10
ALS2	3.48229	3.22357	-0.111378	4.74e-10	2.01e-09
CDKL1	4.11247	4.40208	0.0981801	1.79e-05	3.69e-05
STRIP2	2.75595	2.8215	0.0339136	0.0216726	0.0292952
VWA3B	3.20455	3.35908	0.067945	1.14e-06	2.77e-06
MED12L	3.65744	3.69627	0.015236	0.267064	0.298044
FOXJ2	5.65771	5.90067	0.0606608	3.81e-08	1.15e-07
ECE2	5.14735	5.44336	0.080668	9.49e-13	7.94e-12
TTF2	2.73426	2.3191	-0.237585	5.88e-14	7.4e-13
CARD14	4.39785	4.6768	0.0887229	5.92e-13	5.29e-12
PAK6	4.35016	4.34288	-0.00241746	0.427924	0.458436
MCF2	2.79414	2.88465	0.045992	0.000307985	0.00054043
MAK	4.85169	4.53713	-0.0967079	8.66e-06	1.86e-05
KCNH7	3.51161	3.74857	0.0942075	3.93e-10	1.69e-09
POLK	5.61276	4.78569	-0.229984	1.39e-12	1.1e-11
HIF3A	4.014	4.23573	0.077569	1.4e-10	6.63e-10
STAB1	5.2158	5.32565	0.0300689	0.0311535	0.0410327
ABCB9	4.95848	5.3899	0.120363	2.54e-10	1.13e-09
PTK7	3.70097	3.91107	0.0796627	3.67e-09	1.31e-08
ZNF26	4.12411	3.74971	-0.137306	1.16e-10	5.56e-10
ADAM9	3.56938	3.17054	-0.170944	9.6e-10	3.84e-09
GCLC	5.62262	5.48483	-0.0357971	0.0183891	0.0250798
TPH2	2.83042	2.74533	-0.0440397	0.00815879	0.0117459
SLC30A5	4.89369	3.95928	-0.305686	1.43e-15	3.99e-14
ITGA9	3.06318	3.26723	0.0930397	9.8e-09	3.27e-08
ZNF317	5.41115	4.92847	-0.134796	2.18e-13	2.25e-12
AQP10	5.18884	5.66221	0.125953	4.77e-07	1.22e-06
UNC5C	2.97105	3.03773	0.0320215	3.7e-05	7.33e-05
MEGF10	3.38566	3.45348	0.0286137	0.00552633	0.00814888
KB-1568E2.1	2.36683	2.30231	-0.039879	0.0395687	0.0513128
SLC38A4	2.23762	2.30394	0.0421362	0.00348375	0.00528412
PDXDC1	3.36494	3.25123	-0.0495921	0.00133118	0.00213752
TFAP2E	5.47635	5.32272	-0.0410519	2.15e-05	4.39e-05
ITGB2	9.17712	9.0262	-0.0239214	0.0474874	0.0607641
PPHLN1	5.219	4.74943	-0.136018	6.02e-16	2.19e-14
LRP1	4.47528	4.79521	0.0996173	1.42e-12	1.12e-11
ETS1	6.57551	6.02156	-0.126966	6.84e-11	3.48e-10
SCML4	5.98726	5.61304	-0.0931123	3.93e-10	1.69e-09
DDX53	1.96758	2.08876	0.0862237	0.000470352	0.000804624
ENTPD4	6.47272	6.2391	-0.0530338	4.65e-05	9.09e-05
PIGQ	5.80908	6.27099	0.110384	1.46e-10	6.88e-10
DNAJC11	6.36171	6.28762	-0.0169019	0.157009	0.18374
LINC00663	3.76451	3.58814	-0.0692277	3.19e-07	8.36e-07
C11orf58	5.26939	4.98664	-0.0795656	0.000177257	0.000320406
NSAP11	2.7414	2.69613	-0.0240238	0.0478223	0.0611568
BAGE	2.86911	2.91133	0.0210768	0.0816598	0.100503
CAMTA1	4.94627	4.85384	-0.0272129	0.00209063	0.00327458
ABCB5	3.13969	3.23011	0.0409615	9.65e-05	0.000180813
GRIK2	2.30412	2.39081	0.0532857	6.56e-09	2.25e-08
OR4D2	4.94975	4.80504	-0.042807	0.023954	0.0321474
DBF4B	4.33959	4.40337	0.0210493	0.0330383	0.0433484
FAM159A	5.62084	5.55364	-0.017352	0.115544	0.138676
ADAMTS4	5.34997	5.54366	0.0513085	0.000190128	0.000342597
POF1B	2.72312	2.81536	0.0480608	3.9e-05	7.7e-05
LARP4	4.27921	4.15695	-0.0418215	0.000311505	0.000546213
B4GALNT1	4.25577	4.26279	0.00237885	0.860163	0.868129
UBA1	6.67516	6.59912	-0.0165289	0.297263	0.328435
SNX25	3.59319	3.49612	-0.0395084	4.65e-05	9.09e-05
NOP9	4.84957	5.04778	0.0577909	3.14e-07	8.24e-07
CARF	3.21296	2.96407	-0.116325	1.3e-05	2.73e-05
BD495725	6.54332	6.33962	-0.0456266	0.00851949	0.0122373
PIGK	4.13822	3.57356	-0.211648	1.26e-09	4.94e-09
AKAP12	3.45221	3.32274	-0.0551465	0.00308043	0.00470867
CXorf67	4.18709	4.32216	0.0458022	0.00703144	0.0102151
MYO1D	2.57769	2.59294	0.00851385	0.640614	0.661542
DUSP16	5.38963	5.53336	0.0379703	7.75e-05	0.000147206
LOC645261	2.43552	2.4892	0.0314558	0.129023	0.1535
SOHLH2	3.76458	3.6924	-0.0279288	0.0983238	0.119444
CDH19	2.70581	2.77777	0.0378638	0.00148869	0.00237649
FGD3	8.33788	8.16351	-0.0304912	0.00423936	0.00634883
BAGE2	4.62552	4.27457	-0.113834	8.04e-05	0.000152264
CCNL1	5.5518	5.10665	-0.120578	1.5e-07	4.12e-07
ALOX15B	3.88684	3.91447	0.010218	0.452262	0.481921
TAS1R1	4.35813	4.4545	0.0315541	0.00416152	0.00623823
ASAH1	7.57315	7.35436	-0.0422948	0.00443984	0.00663094
KLF7	6.23405	5.76106	-0.113834	3.6e-13	3.46e-12
AP1S3	2.32819	2.34436	0.00997975	0.611487	0.633799
OTUD5	6.43704	6.50713	0.0156237	0.0965442	0.117437
SYNCRIP	5.77285	5.29152	-0.125601	3.86e-11	2.08e-10
TSTD2	2.64467	2.77021	0.066907	0.001291	0.00207625
SLC39A14	3.58493	3.45526	-0.0531474	2.82e-08	8.72e-08
AFF4	4.46529	4.11256	-0.118719	2.44e-11	1.39e-10
EARS2	5.06829	4.8295	-0.0696247	6.01e-09	2.07e-08
GTF3C3	4.3068	3.70902	-0.215577	1.94e-14	2.99e-13
UBA6	4.33196	3.85251	-0.169223	1.99e-09	7.49e-09
CCDC172	3.96839	3.82092	-0.0546325	0.00023419	0.000417564
PPP1R12B	4.80454	4.90246	0.0291083	0.137366	0.162534
CA8	3.0413	3.08451	0.0203549	0.135049	0.160045
TRAPPC10	7.63614	7.69273	0.0106531	0.279921	0.311113
GPR114	5.53469	5.62399	0.0230928	0.0125709	0.0175954
AP5M1	5.38058	4.75053	-0.179674	1.8e-10	8.3e-10
NAA16	5.74136	4.68644	-0.2929	1.94e-14	2.99e-13
LITAF	8.66129	8.28239	-0.0645355	2.1e-10	9.53e-10
BRINP1	3.36001	3.57713	0.0903358	4.7e-09	1.65e-08
SLC39A6	5.6177	4.74909	-0.24233	1.08e-13	1.23e-12
TXNL4A	5.56672	5.72676	0.0408925	1.49e-05	3.1e-05
PPP1R1C	3.85537	3.94961	0.0348412	0.000879055	0.00144688
CHD6	4.27314	3.79136	-0.172584	1.78e-16	1.01e-14
IFIH1	4.13259	3.43825	-0.265373	1.72e-09	6.55e-09
MCOLN2	5.42856	4.87807	-0.154259	9e-14	1.06e-12
NRP2	3.96648	4.17813	0.0750002	1.12e-15	3.37e-14
CLASP2	4.9658	4.29994	-0.207711	3.37e-16	1.48e-14
FMN2	3.18519	3.47364	0.12507	3.89e-16	1.62e-14
SORBS2	3.37372	3.47319	0.0419206	7.3e-07	1.81e-06
TTLL3	5.74419	5.96668	0.0548248	4.51e-06	1.01e-05
IREB2	5.18708	4.36823	-0.247874	6.42e-15	1.25e-13
C17orf82	6.24288	6.50465	0.0592608	0.000159469	0.000289863
FAM153A	4.82832	4.41799	-0.128131	9.9e-13	8.21e-12
PRR5L	4.85995	4.49212	-0.113545	1.55e-12	1.21e-11
ACTR3B	5.16449	4.80195	-0.105004	1.55e-12	1.21e-11
PDZD3	5.25618	5.53944	0.0757262	4.81e-08	1.43e-07
C19orf66	7.06408	6.97168	-0.0189948	0.00375605	0.00567099
BEST3	2.97873	3.04898	0.0336283	0.00129089	0.00207625
CWC27	5.39781	5.15538	-0.0662956	0.000695881	0.00116295
CYP4B1	3.75543	3.80037	0.0171594	0.0718864	0.0892321
IFNLR1	5.42793	5.31403	-0.0305957	0.00130422	0.00209642
SLC2A4RG	5.12098	5.161	0.0112315	0.253392	0.284367
RSRC1	3.31291	3.47476	0.0688153	0.0107267	0.0151788
NPSA	2.49939	2.57535	0.0431872	0.0458729	0.0588321
TMCC2	6.03882	6.74021	0.158525	9.97e-09	3.32e-08
TYR	3.28888	3.42649	0.0591377	1.98e-08	6.26e-08
SLC25A41	3.76736	4.00583	0.0885484	1.77e-05	3.65e-05
ZNF215	2.92381	2.9518	0.013743	0.165792	0.193145
PIAS2	3.85797	3.60663	-0.0971926	6.98e-11	3.55e-10
FAM189B	5.20572	5.23901	0.0091958	0.29051	0.321705
GABRG3	2.61932	2.68735	0.0369946	0.013209	0.0184168
PTCH1	4.0672	3.71022	-0.132534	1.25e-12	1e-11
DPY30	6.36976	5.9115	-0.107716	1.37e-06	3.27e-06
FYCO1	5.79831	5.6431	-0.0391446	5.42e-06	1.19e-05
45175	7.51138	7.03604	-0.0943147	5.01e-10	2.12e-09
COL9A1	3.25668	3.40837	0.0656822	5.97e-06	1.31e-05
RNH1	6.22991	6.20215	-0.00644367	0.414363	0.445522
BPIFB6	3.95155	3.79326	-0.0589794	2.36e-05	4.79e-05
ANTXR2	5.9018	5.54928	-0.0888544	1.58e-06	3.75e-06
SDS	4.33561	4.71739	0.121753	1.67e-13	1.8e-12
TGFB3	4.27465	4.57609	0.0983081	1.68e-06	3.97e-06
AFAP1L1	3.60592	3.71904	0.0445632	0.000554589	0.000938928
CLCC1	4.73163	4.3976	-0.10562	1.65e-06	3.91e-06
KLK2	4.2363	4.46938	0.0772701	9.96e-10	3.97e-09
POFUT2	5.25712	5.45117	0.0522931	1.51e-08	4.86e-08
ZACN	5.30813	5.27248	-0.00972293	0.345942	0.377439
SERPINB5	3.01766	3.06249	0.021273	0.204654	0.234024
SLC22A7	4.54956	5.01343	0.14007	1.18e-15	3.46e-14
BPIFA4P	4.38417	4.36801	-0.00532937	0.913491	0.918439
BBS9	3.58717	3.42652	-0.0661014	3.57e-08	1.09e-07
TNK2	4.8179	5.01314	0.0573101	1.31e-08	4.28e-08
USP25	4.9625	4.38018	-0.180077	1.48e-11	8.83e-11
UGGT2	2.47832	2.48884	0.00610916	0.789325	0.801585
ZCCHC7	5.94893	5.45148	-0.125981	2.14e-10	9.7e-10
CFI	2.74363	2.8041	0.0314501	0.0495005	0.063107
TAPBP	7.84618	7.52266	-0.0607473	6.15e-10	2.55e-09
LMOD3	3.01833	3.09276	0.0351417	0.000618109	0.0010402
GUSBP2	3.52014	3.42592	-0.0391393	0.0111872	0.0157833
IMMP2L	3.80341	3.63773	-0.064255	4.15e-06	9.28e-06
CA6	3.21262	3.31575	0.0455814	8.04e-05	0.000152264
KDELR1	7.27529	6.92977	-0.0701973	2.8e-10	1.23e-09
PTPRM	3.48982	3.18986	-0.129662	1.59e-08	5.09e-08
LINC00824	3.59014	3.56606	-0.00970694	0.484679	0.513192
TP63	3.65187	3.78928	0.0532878	2.3e-08	7.22e-08
PDZRN3	2.87037	3.08961	0.106189	8.09e-09	2.74e-08
GATA1	6.54294	7.33582	0.165021	1.6e-13	1.73e-12
PIF1	3.21881	3.33003	0.049009	0.0152985	0.0211137
MBNL1	6.76587	6.33564	-0.0947852	3.56e-05	7.07e-05
SCRN3	3.01112	2.6704	-0.173241	7.85e-11	3.93e-10
APOL4	3.75413	3.93502	0.0678916	5.86e-08	1.72e-07
ELAVL3	4.08241	4.47064	0.131058	5.46e-16	2.05e-14
GDPD1	3.65098	3.3213	-0.136533	8.68e-15	1.59e-13
CAPRIN2	5.52675	5.32206	-0.054448	5.34e-05	0.00010361
ZMAT3	5.95457	5.55668	-0.0997739	1.26e-11	7.63e-11
AGK	4.67592	4.07956	-0.196838	9.75e-15	1.74e-13
MBD1	5.92761	5.77173	-0.0384471	2.91e-09	1.06e-08
ZAP70	7.57025	7.00226	-0.112522	1.34e-09	5.19e-09
SUGT1P1	3.61466	3.60985	-0.0019217	0.995315	0.99586
SAE1	5.85726	5.54502	-0.0790343	4.4e-10	1.88e-09
PTGIR	6.35638	6.66684	0.0687975	8.39e-08	2.41e-07
SLAMF1	5.35394	5.0728	-0.0778199	7.68e-09	2.6e-08
NARR	6.41575	6.56338	0.0328204	0.00164659	0.00261073
PIK3IP1	7.94091	7.28156	-0.125057	2.52e-15	6.15e-14
LILRA5	5.92158	5.51365	-0.102974	4.37e-05	8.57e-05
SAMSN1	5.06096	4.47639	-0.177075	4.48e-07	1.15e-06
RBM14	5.66241	5.27979	-0.100936	1.66e-09	6.33e-09
DAOA	3.15358	3.38357	0.101553	4.81e-08	1.43e-07
GAFA2	5.39909	5.35754	-0.0111467	0.205706	0.235066
Dbpht2	2.50865	2.55406	0.0258796	0.0837428	0.102882
KLHL17	4.86967	5.02861	0.0463366	9.66e-06	2.06e-05
OR10A4	3.94041	4.2412	0.106127	4.97e-08	1.48e-07
TREML1	6.97421	7.15406	0.0367314	0.152749	0.179112
OR8D1	3.78094	3.82185	0.0155283	0.490204	0.518338
PTPRS	4.02485	4.43113	0.138737	1.23e-15	3.59e-14
KRTAP2-3	3.04322	3.01367	-0.0140772	0.276024	0.307167
BLID	2.57782	2.61273	0.019404	0.468315	0.497406
GSX1	4.00803	4.16405	0.0550953	0.000531009	0.000900679
SMC1A	4.92568	4.87174	-0.0158846	0.197412	0.226407
RTN4IP1	3.72333	3.55286	-0.0676159	0.000508287	0.000864685
SMOX	6.42167	7.21069	0.16719	1.36e-11	8.2e-11
OTUB2	3.82709	3.77228	-0.0208105	0.0225272	0.0303445
H6PD	5.63712	5.54327	-0.0242222	0.0218423	0.0295014
SLA2	6.03885	6.10038	0.0146264	0.13659	0.16167
KLRC4-KLRK1	7.40883	6.82082	-0.1193	1.79e-08	5.69e-08
KCNIP3	4.29755	4.72345	0.136327	8.03e-16	2.65e-14
KLK4	5.11007	5.49856	0.105709	8e-13	6.84e-12
CMTM3	6.54622	6.51635	-0.00659706	0.293199	0.324403
TNAP	2.80239	2.72809	-0.0387698	0.0452391	0.0580895
PNKD	5.80794	6.06507	0.0624967	8.98e-09	3.02e-08
CXADR	2.9284	2.94919	0.0102041	0.814293	0.824876
SCAMPER	3.48307	3.54205	0.0242275	0.170324	0.197876
TAGLN	5.96433	6.264	0.0707249	8.78e-06	1.89e-05
RGS5	3.73969	3.61001	-0.0509173	2.3e-07	6.14e-07
GAFA3	2.37165	2.45437	0.0494596	0.0687002	0.0854986
CD209	4.73437	4.976	0.0718142	1.14e-10	5.48e-10
CFL1	7.97287	8.06329	0.016269	0.0567059	0.0716363
BAP1	6.57637	6.16354	-0.0935314	1.83e-12	1.4e-11
AGTRAP	7.32366	7.39718	0.0144117	0.109558	0.131963
CMTM1	4.56143	4.70696	0.0453068	0.000206247	0.000370241
ERVH-6	5.16917	5.54849	0.102161	4.98e-13	4.58e-12
LYZ	11.5394	10.589	-0.124	1.65e-06	3.91e-06
CD79B	4.88297	5.18687	0.0871047	1.31e-08	4.28e-08
SF1	6.3118	6.35521	0.00988649	0.207818	0.237231
GEMIN7	5.89942	5.90679	0.00180091	0.941486	0.944937
STH	5.39337	5.58702	0.0508922	0.00404741	0.00607902
ATN1	5.6284	6.05808	0.106138	3.37e-13	3.27e-12
C7orf34	3.35122	3.41792	0.0284321	0.0309238	0.0407634
CDKN3	3.25349	3.23572	-0.00790311	0.438261	0.468297
RBM15	5.26437	4.928	-0.0952569	2.96e-09	1.08e-08
MKL1	5.29193	5.33842	0.0126187	0.187397	0.215949
TIMM10	6.50289	6.68672	0.0402184	0.00326104	0.00496734
GNG4	3.59292	3.5612	-0.0127958	0.158734	0.185614
GNG2	6.21347	5.87833	-0.0799937	1.29e-06	3.1e-06
CDC25A	3.62945	4.08872	0.1719	5.6e-16	2.09e-14
BPIFC	4.103	4.37859	0.0937856	7.55e-10	3.08e-09
ZAR1	2.99436	3.18408	0.0886304	3.57e-08	1.09e-07
POSTN	2.44019	2.44752	0.00432627	0.757857	0.772424
CD79A	7.76151	7.53794	-0.0421672	0.0102832	0.0145972
RHEB	4.98084	4.92414	-0.0165175	0.108261	0.130531
PQLC2	5.2883	5.33788	0.0134621	0.129765	0.154297
IRAK1	6.18627	6.0809	-0.0247846	0.00567802	0.00835751
XRN1	5.41803	4.67964	-0.211369	1.25e-10	5.97e-10
LINC00520	6.9894	7.29463	0.0616659	0.00355051	0.005379
C11orf63	3.79532	3.5605	-0.0921405	1.29e-08	4.21e-08
TRIB3	5.86243	5.93889	0.0186944	0.0412908	0.0533365
PHF23	7.28492	6.9644	-0.0649144	3.81e-12	2.68e-11
TMEM192	6.37486	5.93012	-0.104333	1.31e-08	4.28e-08
CCDC116	4.78593	4.97949	0.0572011	0.00012282	0.000226931
ZFP82	4.87094	4.60079	-0.0823208	2.15e-08	6.77e-08
ARPC5	7.99813	7.8426	-0.0283306	0.0223523	0.0301407
LOC400692	2.09444	2.19789	0.0695537	0.00279889	0.00430419
FCRL5	4.03846	3.70948	-0.122589	1.14e-08	3.77e-08
ZNF385B	2.67872	2.80458	0.0662423	3.3e-05	6.58e-05
C11orf57	4.37112	4.03591	-0.11511	3.6e-13	3.46e-12
MAP3K19	4.47003	4.62524	0.0492411	0.000470705	0.000804624
MOG	3.42952	3.45228	0.00954069	0.663892	0.683807
EXD2	4.83039	4.65844	-0.0522936	5.12e-06	1.13e-05
CRISPLD2	7.23745	7.37517	0.0271948	0.0241366	0.0323873
ARHGDIB	10.9037	10.6916	-0.0283431	1.15e-08	3.78e-08
RHOA	7.91516	7.5536	-0.0674537	2.09e-07	5.62e-07
THSD4	3.36375	3.50051	0.057494	3.75e-08	1.14e-07
SAMD14	4.79344	5.30061	0.145097	1.03e-13	1.19e-12
MKS1	5.38146	5.46623	0.0225486	0.0126758	0.0177304
FAM138A	4.38754	4.68101	0.0934075	1.05e-07	2.97e-07
PACS2	6.91771	6.84655	-0.0149171	0.0776298	0.0958832
BIRC5	4.27458	4.55438	0.0914726	4.14e-12	2.88e-11
ESYT2	5.69525	4.63982	-0.295691	1.8e-17	3.59e-15
LRRC41	4.62233	4.39145	-0.0739238	6.56e-09	2.25e-08
KLF6	8.70733	8.41749	-0.048841	9.71e-07	2.37e-06
IRGQ	4.6098	4.71592	0.0328364	5.73e-07	1.44e-06
UCHL1	4.37458	4.48442	0.0357783	0.0143368	0.019871
POLR2B	6.07002	5.4511	-0.155155	1.55e-09	5.93e-09
C3orf79	2.34679	2.33132	-0.00954463	0.277319	0.308514
CYTH2	5.37455	5.60086	0.0595039	5.07e-07	1.29e-06
HNRNPM	5.94156	5.6995	-0.0600066	9.4e-06	2.01e-05
LOC284454	6.4103	6.96763	0.120276	1.99e-13	2.09e-12
RBM18	5.4955	4.70138	-0.225167	4.19e-13	3.93e-12
SEPW1	8.2777	8.07606	-0.0355776	0.000659323	0.00110502
PSMB8-AS1	6.67984	6.64734	-0.00703504	0.689664	0.708122
AKR1C1	4.47552	4.63276	0.0498168	4.81e-08	1.43e-07
THUMPD3-AS1	5.5394	4.89968	-0.177043	6.42e-15	1.25e-13
MICALL2	4.35222	4.84628	0.155125	4.46e-17	4.76e-15
PDHA1	6.32663	5.93203	-0.0929124	3.23e-12	2.31e-11
TOLLIP-AS1	3.63077	3.79352	0.0632594	0.00379143	0.00572065
HEXDC	5.38511	5.42989	0.0119461	0.241394	0.271976
LOC100507477	3.35496	3.5005	0.061268	0.000421477	0.000725171
RNF207	4.99874	5.31207	0.0877095	5.2e-11	2.72e-10
TTC28-AS1	3.96337	3.95855	-0.00175393	0.812017	0.822873
GLIDR	5.03345	4.7979	-0.0691443	1.73e-08	5.52e-08
RPS24	7.59869	7.09846	-0.0982433	0.000624913	0.00105063
ERVFRD-1	3.17784	3.37541	0.087014	0.000165204	0.000299716
LZTS2	4.69944	4.83993	0.0424978	0.000115682	0.000214357
PSMD6	5.2008	4.98523	-0.0610753	0.000242417	0.00043154
PDSS2	5.24941	4.79416	-0.130879	1.65e-12	1.27e-11
KB-431C1.4	6.19844	5.13544	-0.271417	1.93e-07	5.21e-07
LOC101928605	3.09358	2.5827	-0.260398	3.02e-08	9.3e-08
PSMD5-AS1	4.75363	4.33544	-0.132852	1.29e-06	3.1e-06
BC038731	3.44837	3.17432	-0.119467	3.84e-07	9.95e-07
MTSS1L	3.35343	3.26034	-0.0406165	0.000851694	0.00140547
DNM2	5.54818	5.62363	0.0194865	0.0245082	0.0328494
ADAM15	6.69998	7.00691	0.0646215	1.37e-06	3.27e-06
ANKRD36C	3.5736	3.4544	-0.0489438	0.000175178	0.000316918
DCTN5	5.75121	5.57002	-0.0461849	3.56e-05	7.07e-05
ARMCX5	4.09555	3.8063	-0.10567	9.26e-08	2.64e-07
FRY	5.12099	4.88135	-0.0691409	3.1e-05	6.19e-05
TCAIM	4.11729	3.87042	-0.0892044	5.7e-09	1.97e-08
AGAP2-AS1	4.84396	5.14521	0.0870431	8.11e-07	2.01e-06
FAM120A	5.63623	5.47118	-0.0428796	0.000659486	0.00110502
PTCD2	5.78554	5.25385	-0.139077	2.04e-13	2.13e-12
ST7-AS1	3.28172	3.36907	0.0378986	0.0230535	0.0310127
GON4L	6.02489	5.8931	-0.0319086	0.00156589	0.00249097
EXD3	4.26493	4.5963	0.10795	5.51e-11	2.87e-10
RPUSD3	5.44379	5.53718	0.0245407	0.0245082	0.0328494
CBX3	6.49339	5.90367	-0.137361	5.5e-10	2.31e-09
CASC10	4.62155	4.762	0.0431903	3.7e-05	7.33e-05
KIAA2013	7.52119	7.48081	-0.00776569	0.402708	0.433908
HUNK	3.66241	3.95909	0.112374	4.53e-09	1.6e-08
VIM	8.1644	7.60705	-0.102009	3.01e-09	1.1e-08
LOC101928001	2.40227	2.36957	-0.0197711	0.116905	0.140206
MIR7111	4.24295	4.93901	0.219156	1.78e-16	1.01e-14
CD55	8.86684	8.52349	-0.0569749	0.00153454	0.00244475
LOC101928717	6.09329	6.0179	-0.0179619	0.161357	0.188377
CRTAC1	4.33079	4.56509	0.076014	8.68e-09	2.92e-08
HINT1	7.46538	7.52805	0.0120611	0.576939	0.600886
FBXO28	5.28027	4.65582	-0.181578	4.1e-13	3.87e-12
[truncated: 19,908 more rows]
