# Supplementary material for: In-depth exploration of the shared genetic signature and molecular mechanisms between end-stage renal disease and osteoporosis
Source: Front Genet. 2023 Nov 24;14:1159868. doi: 10.3389/fgene.2023.1159868 (PMC10704461; doi:10.3389/fgene.2023.1159868)
Supplement: Supplementary file 2 [file Table3.XLSX]

## Sheet: Sheet1
Table S3：Differential expression of all genes in the OS dataset
gene	conMean	treatMean	logFC	pValue	fdr
DDR1	6.87277	6.84581	-0.00567103	0.144879	0.370017
RFC2	6.59083	6.60379	0.00283307	0.606688	0.73113
HSPA6	9.08582	8.95239	-0.0213433	0.12482	0.347232
PAX8	6.49128	6.48834	-0.000653299	0.961626	0.972337
GUCA1A	5.72759	5.75122	0.00594023	0.12602	0.348552
MIR5193	8.8813	8.9538	0.0117302	0.205735	0.438058
THRA	6.16125	6.22212	0.0141829	0.000207636	0.0165784
PTPN21	5.67443	5.65904	-0.00391914	0.24774	0.475997
CCL5	7.79953	7.71139	-0.0163973	0.691226	0.784626
CYP2E1	5.47094	5.46347	-0.0019736	0.541176	0.688989
EPHB3	7.26038	7.30176	0.00819988	0.305445	0.525848
GAS6	7.37268	7.36052	-0.00238183	0.421692	0.610707
MMP14	7.12526	7.12348	-0.000360576	0.772826	0.835228
TRADD	7.78843	7.73017	-0.0108308	0.0120208	0.112779
CHURC1-FNTB	7.05547	7.09251	0.00755553	0.461646	0.638432
PLD1	5.8096	5.82456	0.00370937	0.430077	0.61596
DTX2P1-UPK3BP1-PMS2P11	8.76917	8.6802	-0.0147123	0.030377	0.177944
BAD	6.29128	6.34376	0.0119828	0.0653698	0.255421
PRPF8	9.07954	9.12389	0.00703042	0.363169	0.570428
CAPNS1	11.1903	11.2999	0.0140614	0.0463674	0.217748
RPL35	11.6957	11.735	0.00483816	0.0911707	0.300978
MIR6805	10.8183	10.7426	-0.0101195	0.00533587	0.0761944
EIF4G2	8.39239	8.35511	-0.00642171	0.0376636	0.195664
EIF3D	10.5531	10.4242	-0.0177257	0.000302111	0.0199011
PARK7	11.4315	11.3951	-0.00459946	0.424393	0.61222
GDI2	11.5664	11.4364	-0.0163055	0.000231794	0.0173446
RPL11	12.7031	12.6941	-0.00102126	0.602936	0.729034
ARF3	9.49488	9.50763	0.00193555	0.707439	0.793285
RPL21	9.41104	9.39302	-0.00276483	0.512887	0.669334
RPL24	12.4012	12.3664	-0.00404604	0.24196	0.471174
HNRNPC	10.2589	10.2049	-0.00760927	0.106992	0.322866
2023-09-02	10.5697	10.4552	-0.0157154	0.00802096	0.0918999
HNRNPA1	9.832	9.72923	-0.015159	3.42722e-05	0.00822771
RPS27A	12.6494	12.7195	0.0079772	0.00513817	0.0756934
FAU	12.5724	12.5234	-0.00564319	0.0570391	0.2409
TARDBP	8.22966	8.10547	-0.0219359	0.0135783	0.119804
CFL1	13.0886	13.1254	0.00405322	0.137969	0.361997
RPL18	10.0197	9.95575	-0.00924407	0.00836812	0.0939909
EIF3F	8.3077	8.23192	-0.0132198	6.51106e-05	0.011458
RPL27	12.6497	12.7327	0.00943626	0.00398807	0.0654685
NARS	11.0547	10.9545	-0.0131322	0.0209011	0.149336
STARD7	9.9391	9.84756	-0.0133491	0.0237365	0.157112
RPL19	12.6812	12.6226	-0.00667555	0.0516033	0.230125
SLC25A3	11.6521	11.5579	-0.0117087	0.000202937	0.0165784
RPL9	13.4411	13.3819	-0.00636982	0.0346119	0.187834
DDX5	12.2615	12.2678	0.000739271	0.798573	0.853383
RPL6	12.7174	12.6936	-0.00270424	0.25987	0.487024
CTDNEP1	8.7674	8.86427	0.0158526	0.303186	0.523631
C18orf32	12.9209	12.8435	-0.00865996	0.00357042	0.0622171
PSMB2	9.10996	9.08513	-0.0039383	0.285454	0.509041
KHDRBS1	8.70691	8.67349	-0.00554959	0.0567323	0.240144
ATP6V1G2-DDX39B	8.19391	8.15347	-0.00713626	0.573489	0.709503
RTCB	9.20075	9.0435	-0.0248704	0.000116217	0.0139176
ERH	10.4197	10.4994	0.0109885	0.0394666	0.200877
GATC	8.75636	8.77128	0.00245699	0.3432	0.554402
YY1	8.33331	8.38272	0.00852869	0.0354983	0.189792
JTB	11.1891	11.122	-0.00867191	0.0167592	0.133786
KAT7	7.42471	7.4834	0.0113602	0.085861	0.291599
ZNF146	8.52223	8.60121	0.0133086	0.21806	0.449591
SART1	7.00032	7.06206	0.0126684	0.112349	0.330731
SPAG7	9.4858	9.42576	-0.00916099	0.0567338	0.240144
ZPR1	7.63361	7.66579	0.00606926	0.421695	0.610707
TAF10	10.0175	10.0284	0.0015642	0.984645	0.989745
C1D	8.48716	8.74478	0.0431402	0.000128247	0.0140175
NONO	10.3703	10.3306	-0.00553441	0.553949	0.697105
LOC101929240	6.51111	6.53033	0.00425307	0.113429	0.331864
RHOA	12.6187	12.6953	0.00873578	0.000673973	0.0282041
RNPS1	8.55936	8.58286	0.00395442	0.303171	0.523631
RPS24	13.5055	13.4592	-0.00496158	0.0141384	0.122901
RPL30	13.3086	13.3897	0.00876691	0.000482612	0.0242534
NPM1	10.4866	10.4139	-0.0100361	0.032643	0.183382
IK	7.67666	7.73529	0.0109777	0.124827	0.347232
SNX3	10.7407	10.7213	-0.00260728	0.682519	0.778647
SART3	7.37674	7.36066	-0.00314912	0.809892	0.861554
CNPPD1	7.54283	7.61001	0.0127912	0.236579	0.466818
HNRNPM	7.68847	7.65383	-0.00651558	0.405211	0.599876
HNRNPD	9.04246	9.04684	0.000698869	0.873844	0.909057
KXD1	7.48039	7.44198	-0.00742601	0.0798932	0.283084
OAZ1	13.0196	13.0409	0.00235896	0.172264	0.402654
ATP6V0B	10.4147	10.3949	-0.00273964	0.71818	0.799618
KARS	10.5939	10.5206	-0.0100137	0.0432861	0.210011
H3F3A	11.6069	11.6205	0.00168754	0.300654	0.522383
RPS6	11.0191	10.9567	-0.00819324	0.0110433	0.107744
RPS7	12.4705	12.4611	-0.0010807	0.622483	0.740495
USP22	6.53828	6.54457	0.00138679	0.534819	0.684775
C11orf58	10.2568	10.3102	0.00749628	0.197214	0.429738
TCEB2	9.54439	9.43878	-0.0160522	0.000285716	0.0194976
COX4I1	9.81571	9.79851	-0.00253009	0.303146	0.523631
TMED2	8.89097	8.79685	-0.0153536	0.0782487	0.280352
NBEAL1	12.9705	12.8865	-0.00936809	0.00436	0.0693995
RPL4	12.7439	12.6184	-0.0142758	1.34321e-05	0.00581558
FNTA	9.48926	9.44793	-0.00629674	0.135822	0.359861
RPS25	12.2265	12.2179	-0.00101699	0.606492	0.73113
RPL37	12.916	12.9875	0.0079681	0.00107313	0.0349764
HINT1	10.5249	10.4807	-0.00606809	0.212677	0.44443
EEF2	11.7851	11.8927	0.0131139	0.0203599	0.14782
RPS10	11.2828	11.2895	0.000859191	0.821041	0.869614
ATP6V0E1	8.36755	8.42215	0.00938392	0.0258978	0.16485
HNRNPK	10.9586	11.0156	0.00747516	0.113414	0.331864
ANAPC5	9.08663	9.00441	-0.013114	0.0292881	0.175218
RPS3A	11.7657	11.7118	-0.00662225	0.0128037	0.116335
HNRNPU	8.39311	8.43864	0.00780447	0.193918	0.426794
EIF3A	9.1613	9.17912	0.0028044	0.664998	0.767711
HSP90B1	8.74178	8.69923	-0.00704022	0.0807179	0.283179
MSN	11.4886	11.6445	0.0194487	0.000177698	0.015979
ACTN4	8.59913	8.66711	0.01136	0.184199	0.41464
APP	7.75001	7.87952	0.0239092	0.0413496	0.205581
PRKAR1A	10.5798	10.5556	-0.00330342	0.911878	0.936854
DSP	5.27877	5.25054	-0.00773606	0.182604	0.413637
WDR1	8.72156	8.79259	0.0117022	0.0045987	0.0711129
NCL	9.81205	9.80384	-0.0012064	0.675517	0.774453
AP2B1	7.5934	7.78888	0.0366686	0.00523596	0.0759411
AP2M1	10.2167	10.2227	0.000841093	0.537969	0.686493
CLTC	8.21665	8.18757	-0.00511341	0.296455	0.519099
MLEC	8.05402	8.06243	0.00150503	0.754483	0.822907
LASP1	10.2042	10.3301	0.0176958	0.000120696	0.0140156
SF3B2	8.70708	8.76422	0.00943667	0.123645	0.345236
TMEM59	10.7098	10.6627	-0.00636858	0.197217	0.429738
CSRP1	9.12968	9.20257	0.0114719	0.0689595	0.261826
CALM1	9.30263	9.38259	0.0123471	0.00991222	0.10266
MATR3	10.2246	10.2649	0.00566265	0.370802	0.575643
CAP1	11.7948	11.7032	-0.0112387	0.0190746	0.143524
WARS	10.6866	10.6094	-0.0104602	0.335901	0.548754
SET	9.42184	9.25307	-0.0260762	0.000199849	0.0165476
NDRG1	8.3486	8.44269	0.0161679	0.0849883	0.290359
UBB	12.9764	12.9201	-0.00626949	0.0738956	0.271224
PFN1	11.921	12.0164	0.0115079	0.121274	0.341527
PTPRF	5.77757	5.7774	-4.12125e-05	0.809893	0.861554
HDLBP	7.99584	8.04826	0.00942676	0.138364	0.361997
GABARAP	12.1603	12.2165	0.0066507	0.148715	0.375012
NUCB1	8.30759	8.40708	0.0171756	0.386473	0.586879
GLUL	10.1603	10.1333	-0.00384045	0.528481	0.680717
LDHA	11.2587	11.3627	0.0132654	0.0258769	0.16485
SSR2	10.6758	10.6009	-0.010156	0.0211676	0.14992
P4HB	9.61416	9.80017	0.0276465	0.0133969	0.118944
SLC25A5	11.5794	11.4561	-0.0154405	5.72927e-05	0.0113853
PHB	8.03626	7.98584	-0.00907942	0.13456	0.359064
S100A11	11.6736	11.796	0.0150523	0.00884995	0.096665
CTSA	10.347	10.4033	0.00782959	0.296441	0.519099
TOMM20	9.58497	9.4949	-0.0136205	0.1703	0.399408
CD63	11.1688	11.1992	0.00391984	0.560373	0.701083
DNAJB1	7.94913	8.01623	0.0121285	0.0979082	0.309246
SPARC	6.80727	6.8277	0.00432244	0.642477	0.753215
UBE2D3	11.1822	11.1047	-0.0100414	0.0101807	0.104119
XBP1	9.15082	9.18471	0.00533254	0.873847	0.909057
SPTBN1	6.27097	6.29504	0.00552699	0.378608	0.581207
LAPTM4A	11.1519	11.0784	-0.00954451	0.102839	0.316789
RPL32	13.3253	13.3023	-0.00248555	0.243077	0.472099
CD81	7.5638	7.69869	0.0255012	0.129632	0.353334
UBE2L3	8.73373	8.7001	-0.00556577	0.09888	0.310858
PTTG1IP	10.4584	10.4125	-0.00635355	0.105928	0.321095
GRN	11.5816	11.6507	0.00858092	0.188972	0.421266
GLO1	9.43308	9.33846	-0.0145444	0.0262259	0.165687
SRSF11	7.40091	7.38339	-0.00341946	0.323977	0.539982
SF3B3	7.36585	7.3834	0.00343345	0.316944	0.534197
EEF1G	12.8382	12.7694	-0.00774766	0.00198414	0.0483325
HSPA9	8.12398	8.0293	-0.0169123	0.00502997	0.0752149
YWHAQ	10.2418	10.2641	0.00313676	0.772803	0.835228
DDX24	8.0283	8.04782	0.00350225	0.557208	0.698899
PPP2R1A	8.76461	8.81808	0.00877327	0.197251	0.429738
GSN	8.35961	8.55074	0.0326137	0.00289963	0.0567672
HK1	10.5114	10.5493	0.00519118	0.416135	0.606039
KDELR2	8.26474	8.34756	0.0143849	0.0145196	0.12516
NPC2	11.9405	11.8511	-0.0108418	0.0512705	0.229461
DYNLL1	10.8838	10.9379	0.00715916	0.0234128	0.156142
LITAF	9.6263	9.6285	0.000329647	0.904257	0.931569
EEF1B2	11.9804	11.8971	-0.0100675	0.0310701	0.179044
PRKCSH	9.19689	9.26166	0.0101257	0.394438	0.593132
GOT2	8.35439	8.35359	-0.000137331	0.675513	0.774453
ACADVL	9.93298	9.99499	0.00897868	0.289825	0.513162
SKP1	9.52728	9.55869	0.00474956	0.276863	0.501668
MAPRE1	9.72746	9.75088	0.00346918	0.413377	0.604375
OS9	10.5084	10.5874	0.0108052	0.045328	0.214447
RPL13A	13.1541	13.0515	-0.0112966	3.40672e-06	0.00348631
RPL7	12.9508	12.9112	-0.00440871	0.201646	0.43552
ACTR1A	8.34347	8.41751	0.0127453	0.0458509	0.215911
RPL10	8.43459	8.40588	-0.00491864	0.207466	0.439248
PPP1CC	10.8544	10.796	-0.00778526	0.528445	0.680717
ACTR2	11.1727	11.2472	0.00958509	0.252127	0.479838
PTP4A1	7.80366	7.78496	-0.00346156	0.405205	0.599876
NACA	11.0512	11.008	-0.00564978	0.0109043	0.107666
PGK1	9.79836	9.85701	0.00861017	0.0191147	0.143524
SUMO3	9.28851	9.34835	0.00926391	0.0198735	0.146145
TPP1	9.78572	9.8147	0.00426727	0.553981	0.697105
GNB1	10.3481	10.4042	0.00779552	0.0765991	0.27748
NUMA1	6.48593	6.5395	0.0118649	0.0381085	0.197156
FTH1	11.5825	11.5501	-0.00403886	0.187305	0.418495
RAN	9.03486	9.03434	-8.29493e-05	0.896642	0.925669
CAPN1	7.70101	7.7785	0.0144441	0.232778	0.462666
MIR636	10.1332	10.059	-0.0106051	0.0524955	0.231343
CALU	7.40226	7.38911	-0.00256411	0.46752	0.640812
NFE2L1	8.97244	8.91704	-0.00893692	0.10595	0.321095
ARL6IP5	11.5831	11.5666	-0.00205455	0.93097	0.949372
DPYSL2	10.9063	10.9933	0.0114566	0.0893906	0.29758
RPLP1	13.3579	13.3819	0.00258946	0.197242	0.429738
CTNNA1	8.74521	8.7564	0.0018443	0.613429	0.73438
CTSD	8.36645	8.69716	0.0559293	0.000998481	0.0332564
FAM120A	7.96728	7.94897	-0.00332071	0.276857	0.501668
MAT2A	8.65962	8.59163	-0.0113717	0.26227	0.488733
LAMC1	6.03289	6.04298	0.00241305	0.741275	0.814657
LOC100506248	11.3616	11.0538	-0.0396293	6.51462e-07	0.00146666
PTMA	11.0919	10.9553	-0.0178794	0.000146661	0.0149029
BZW1	10.2441	10.2064	-0.00531018	0.370819	0.575643
ATF4	10.7713	10.7395	-0.00426567	0.321585	0.53773
RPS15A	13.2453	13.2025	-0.00466131	0.129003	0.353329
STMN1	6.60289	6.61899	0.00351196	0.589979	0.720796
LRP1	7.56018	7.64195	0.0155212	0.427276	0.614363
PSMB7	9.77156	9.72554	-0.00680984	0.321566	0.53773
PEA15	9.43411	9.52016	0.0130998	0.190642	0.42238
ECH1	9.56971	9.461	-0.0164826	0.0056633	0.0776938
ODC1	9.16171	9.10482	-0.00898748	0.512892	0.669334
IQGAP1	10.2509	10.3295	0.0110251	0.0399156	0.20241
XRCC6	7.86588	7.8497	-0.0029716	0.204011	0.436795
ACO2	8.15824	8.07809	-0.0142443	0.0101904	0.104119
DAZAP2	11.456	11.4114	-0.00563378	0.0536136	0.234081
SPARCL1	5.51821	5.49977	-0.00483062	0.260233	0.487024
MCL1	9.03776	9.17984	0.0225046	0.0403947	0.203471
HSPA1A	9.31667	9.40412	0.0134786	0.285473	0.509041
ACTB	13.1256	13.1461	0.002245	0.241706	0.471174
SARS	9.3775	9.33974	-0.00582101	0.416138	0.606039
TMBIM6	10.9873	10.8749	-0.0148286	0.000443461	0.0238011
LMAN2	7.00963	6.97339	-0.00747856	0.264324	0.489803
HSPD1	9.88634	9.82121	-0.00953462	0.117874	0.336927
ZYX	9.84984	10.0182	0.0244445	0.276877	0.501668
RPL12	12.5408	12.4312	-0.0126564	4.17119e-05	0.00934251
CIRBP	9.23539	9.15774	-0.0121822	0.0750458	0.273756
CCT7	8.68941	8.58928	-0.016722	0.0206494	0.148194
PAFAH1B1	7.69491	7.67378	-0.00396705	0.303188	0.523631
PSME1	11.2436	11.206	-0.00482506	0.0667305	0.258539
ATP5O	9.40514	9.38032	-0.00381243	0.370819	0.575643
RPS15	13.2173	13.2152	-0.00022593	0.820749	0.869614
PSMD8	9.31297	9.2721	-0.00634434	0.444243	0.627189
TPI1	8.80612	8.88513	0.0128864	0.0490842	0.224452
RPL29	12.4828	12.4394	-0.00501999	0.179068	0.410159
GSTP1	10.3397	10.388	0.00672808	0.455801	0.634416
HYOU1	8.65039	8.63343	-0.00283161	0.494469	0.655868
SNRPD2	10.7456	10.6646	-0.0109123	0.0798561	0.283084
PLOD1	7.43972	7.48546	0.00884355	0.461649	0.638432
ZNF207	10.1549	10.1265	-0.00403852	0.202281	0.435873
PSMD2	9.55752	9.45656	-0.0153196	0.000932423	0.0324963
SCD	6.50193	6.50702	0.00112901	0.946297	0.961067
RAP1B	11.6553	11.6323	-0.0028493	0.821036	0.869614
RPS21	9.94563	9.95621	0.00153357	0.647606	0.75578
MAP4	7.00198	7.05848	0.0115948	0.00802354	0.0918999
BCAP31	8.75247	8.83527	0.0135844	0.057369	0.2409
CTSB	10.2358	10.2443	0.00118981	0.769143	0.83277
EPRS	7.84387	7.77064	-0.0135315	0.0626033	0.250276
PRDX6	9.98011	9.92879	-0.00743779	0.383821	0.585408
PPP1CA	10.5581	10.5361	-0.0030048	0.976968	0.984315
SARAF	11.2219	11.1042	-0.0152065	0.0442909	0.21236
AHCYL1	7.69302	7.65404	-0.00732762	0.314626	0.532117
IST1	10.0602	9.97769	-0.0118834	0.0689464	0.261826
GNB2	9.08404	9.19679	0.0177972	0.328723	0.542983
H2AFZ	10.3147	10.3616	0.00654789	0.155748	0.383111
NCOR1	7.03762	7.08024	0.0087113	0.120174	0.340241
FLNA	9.36523	9.72582	0.0545065	0.00137639	0.0392304
CNOT1	9.09323	9.07142	-0.00346514	0.413393	0.604375
DHCR24	6.45161	6.48223	0.00683182	0.18262	0.413637
RAB11A	8.98848	9.09232	0.0165719	0.0278953	0.171127
PSAP	12.7529	12.8379	0.00959016	0.00522881	0.0759411
RNF114	8.81683	8.71623	-0.0165564	0.00937311	0.0999265
RPL18A	12.5358	12.4883	-0.00547465	0.134219	0.359064
S100A10	12.1493	12.2188	0.00823012	0.0814316	0.284526
CCT8	7.75683	7.7087	-0.00897977	0.104927	0.320112
MIR1292	7.29153	7.20062	-0.018101	0.00366046	0.0628171
PSMB1	9.18878	9.14852	-0.00633391	0.0161348	0.13065
CCT4	10.5186	10.3817	-0.0188985	0.000435769	0.0236978
EPAS1	7.01024	6.96091	-0.010189	0.0121862	0.113475
DNAJA1	9.85922	9.80809	-0.00750235	0.389101	0.588987
PSMD4	8.98005	8.97449	-0.000893058	0.915701	0.939574
UQCRC2	10.0131	9.93937	-0.0106609	0.0704264	0.26442
CKB	6.85447	6.93511	0.0168741	0.0252694	0.162455
RHOC	8.34781	8.37184	0.00414703	0.58006	0.714726
PGAM1	11.1027	11.1627	0.00776816	0.0548488	0.236224
STAT1	9.10522	8.96941	-0.0216801	0.161486	0.389184
RPL23	9.01838	8.94126	-0.0123906	0.00646434	0.0834669
TRA2B	8.84184	8.85503	0.00215073	0.79872	0.853383
FKBP4	6.97786	7.04676	0.0141746	0.0139471	0.121807
HDGF	9.4092	9.47102	0.00944735	0.210954	0.442723
MGEA5	8.07061	7.99443	-0.013683	0.0418288	0.206273
2023-09-15	10.4195	10.5077	0.0121724	0.0704232	0.26442
HLA-E	11.4643	11.3841	-0.0101265	0.0303469	0.177944
RPLP2	7.9543	7.95634	0.000370194	0.930987	0.949372
CCT3	9.11635	9.21637	0.015741	0.0201292	0.146695
TACC1	7.81428	7.74212	-0.0133855	0.00133096	0.0384246
EIF4A2	11.8332	11.7192	-0.0139574	0.00897231	0.097319
PPM1G	7.13652	7.25401	0.0235571	0.0123127	0.114179
KTN1	8.55961	8.66467	0.0175987	0.0268846	0.167668
TAGLN2	10.8383	10.964	0.0166343	0.0632737	0.252015
BTG1	11.2115	11.2439	0.00416732	0.537902	0.686493
KDELR1	7.08031	7.12471	0.00901897	0.791302	0.848513
LGALS3BP	6.64377	6.50192	-0.0311348	0.00394617	0.0651379
SLC3A2	8.6123	8.55327	-0.0099228	0.0894319	0.29758
TMED10	9.96325	9.92065	-0.00618299	0.262256	0.488733
VCL	7.72867	7.65459	-0.013895	0.0586392	0.243791
DCTN2	7.4116	7.43582	0.00470608	0.479398	0.648561
RPS4X	13.2897	13.2402	-0.00538438	0.00812021	0.0920932
DEK	10.6723	10.6056	-0.00904656	0.309969	0.529173
CALR	7.18998	7.28848	0.0196303	0.164389	0.393144
RPL8	12.6726	12.6502	-0.00255725	0.488017	0.653374
RPL5	8.71798	8.70057	-0.00288453	0.270528	0.495953
RERE	6.10673	6.13033	0.00556484	0.210954	0.442723
HSBP1	9.89385	9.82809	-0.00962038	0.128404	0.351817
HMGN1	9.8974	9.89946	0.000300579	0.88903	0.920516
SEC31A	9.44107	9.42736	-0.00209572	0.566943	0.704983
GLUD1	9.20519	9.18388	-0.00334346	0.725421	0.804221
MLF2	7.98734	8.12194	0.0241096	0.0355058	0.189792
RPS20	10.3688	10.3576	-0.00156051	0.32621	0.541121
CCND2	6.67199	6.71486	0.00923951	0.391772	0.590465
IMMT	8.92152	8.80397	-0.0191355	0.0116985	0.111413
SSRP1	7.58552	7.63016	0.00846536	0.0959681	0.307094
SDCBP	12.1562	12.1309	-0.00300601	0.452459	0.631862
CLTA	9.23498	9.2521	0.00267214	0.413396	0.604375
SEPHS2	8.28216	8.31824	0.0062716	0.305453	0.525848
RPL31	10.0589	10.0235	-0.00507461	0.310003	0.529173
UBA1	9.58555	9.76384	0.0265875	0.0496419	0.225621
ABLIM1	6.51938	6.53144	0.00266794	0.703874	0.791089
ALDOA	12.0059	12.0562	0.00603943	0.20216	0.435873
PPIB	10.3629	10.3033	-0.00831304	0.287635	0.511624
SERP1	10.3456	10.4204	0.0103898	0.130827	0.35486
TSPAN3	7.50074	7.4731	-0.00532606	0.616808	0.736548
ACTA2	6.77418	6.83424	0.0127344	0.109119	0.326609
PPT1	12.1958	12.1348	-0.00723904	0.083026	0.287159
TAX1BP1	8.24191	8.21612	-0.00452234	0.528503	0.680717
MDH1	10.0555	9.93061	-0.0180294	0.001286	0.0378424
PDHA1	7.7034	7.6857	-0.00331863	0.370825	0.575643
ANXA6	8.84408	9.0039	0.0258382	0.0330544	0.184765
CD59	6.93914	6.97543	0.00752424	0.589981	0.720796
PSME3	7.78538	7.81009	0.00457101	0.389117	0.588987
HIF1A	10.7079	10.6418	-0.00892987	0.41891	0.607862
TRIM28	8.37241	8.61828	0.0417579	0.000757441	0.0300229
SNX17	10.0333	10.106	0.0104207	0.0300086	0.177088
ACTR3	11.574	11.65	0.00943556	0.0183335	0.140404
RBM14-RBM4	7.66806	7.66411	-0.000742634	0.950409	0.9642
CKAP4	8.78198	8.92538	0.0233675	0.0363564	0.192329
AARS	8.5494	8.53486	-0.00245643	0.421682	0.610707
TMEM189	9.31568	9.22751	-0.0137186	0.0586437	0.243791
SSR4	10.8314	10.716	-0.0154556	0.00135165	0.0387668
PRDX2	6.94255	6.87826	-0.0134228	0.285468	0.509041
HADHB	10.2447	10.217	-0.00389988	0.64414	0.753311
TXNIP	12.4893	12.3929	-0.0111687	0.0407913	0.204764
RPN1	9.31179	9.2784	-0.00518182	0.589975	0.720796
ANXA1	11.9519	11.9216	-0.00365913	0.234574	0.464943
PAICS	6.02627	6.00151	-0.00593895	0.506718	0.665049
JUP	6.59971	6.62812	0.00619782	0.413404	0.604375
EIF1AX	7.75771	7.84675	0.0164626	0.135831	0.359861
DSTN	9.06164	9.02921	-0.00517281	0.461646	0.638432
EIF5B	6.06918	6.0556	-0.00323141	0.512894	0.669334
CD99	10.0842	10.2469	0.0230948	0.0252635	0.162455
LDHB	10.6827	10.6012	-0.0110448	0.0183855	0.140404
HNRNPH1	7.91329	7.86856	-0.00817704	0.34322	0.554402
BLCAP	8.95177	9.00765	0.00897798	0.173322	0.403211
RPLP0	12.5971	12.5115	-0.00982842	0.00107897	0.0349764
ADD3	10.4626	10.4885	0.00357339	0.405178	0.599876
HADH	6.12456	6.10862	-0.00375989	0.536851	0.686493
ANP32A	8.44127	8.42595	-0.00262033	0.732639	0.80905
RAD23A	7.97231	7.94301	-0.00531129	0.353105	0.562624
DUSP1	10.143	10.2151	0.0102188	0.885231	0.917763
TGM2	5.90719	5.8834	-0.00582276	0.0774395	0.278688
RPS18	13.2178	13.2486	0.00336257	0.163671	0.392428
PLD3	8.13781	8.29963	0.028407	0.0832627	0.287159
PSMF1	7.82035	7.86795	0.00875518	0.168806	0.397227
HNRNPA0	8.07015	8.03049	-0.00710602	0.227186	0.458081
GOLGB1	6.99363	7.03206	0.00790649	0.230911	0.460967
MYL9	6.64128	6.72746	0.0186017	0.20231	0.435873
CTTN	6.32066	6.28939	-0.00715442	0.42448	0.61222
STOM	7.52397	7.60487	0.0154302	0.180484	0.411861
RCN1	5.61777	5.66799	0.0128404	0.234681	0.464943
LOC100996696	9.22319	9.22809	0.000765642	0.616806	0.736548
GTF2I	9.04496	9.06228	0.00275979	0.795006	0.851031
CYC1	9.29128	9.27712	-0.00220055	1	1
PSMC2	9.13798	9.1015	-0.00577026	0.363166	0.570428
SF3B1	10.8941	10.7625	-0.0175331	0.00360181	0.0623262
SMARCC1	6.64043	6.67217	0.00687904	0.256176	0.483136
ANXA2	12.0928	12.0108	-0.00981605	0.00311922	0.059113
TM9SF2	10.6468	10.7388	0.0124185	0.00533695	0.0761944
SYNGR2	10.1273	10.1793	0.00738357	0.240392	0.469606
PIP4K2B	7.76804	7.71611	-0.00967696	0.0548928	0.236224
DCTN1	6.96984	7.08427	0.0234926	0.0262268	0.165687
SON	9.3089	9.2536	-0.00859537	0.00526091	0.0759411
ATP6V1B2	11.5559	11.5185	-0.00467657	0.140857	0.365264
TUBA1B	12.0598	12.0674	0.000902099	0.675434	0.774453
RBBP7	8.86533	8.81053	-0.0089442	0.168804	0.397227
SDHA	9.55959	9.45691	-0.0155791	0.0022129	0.0505437
DAP	8.7134	8.65785	-0.00922776	0.29424	0.517142
ARF4	9.78243	9.82808	0.00671619	0.143531	0.368985
COPB2	9.31016	9.26369	-0.00721893	0.335918	0.548754
USP9X	8.38327	8.29113	-0.0159436	0.015719	0.129195
PFKL	8.3714	8.47114	0.0170872	0.00204192	0.0484963
NBPF10	11.4119	11.3451	-0.00847467	0.0473892	0.220182
LGALS1	12.435	12.464	0.00335339	0.266046	0.492251
GPX4	10.2118	10.2171	0.00074582	0.836089	0.881023
CSE1L	7.11194	7.08784	-0.00489888	0.506716	0.665049
TUFM	8.95223	8.86859	-0.0135411	0.413404	0.604375
PSMA7	8.77501	8.60093	-0.0289078	0.000757278	0.0300229
POLD2	6.61236	6.66135	0.0106497	0.368275	0.573636
CPE	5.42343	5.41096	-0.00332125	0.212698	0.44443
PGD	10.9034	11.0178	0.0150521	0.0474308	0.220182
PGRMC1	9.30547	9.20012	-0.0164278	0.177916	0.407933
EIF5A	8.71415	8.42506	-0.0486728	0.0894357	0.29758
ITGB5	6.15702	6.19427	0.00870131	0.198925	0.431554
MGAT1	9.25145	9.37521	0.0191709	0.137098	0.361008
ACLY	8.34806	8.41361	0.0112832	0.00377339	0.0637079
SRSF7	9.09155	8.96393	-0.0203944	0.00247483	0.0530838
HNRNPH2	9.47456	9.4862	0.00177193	0.613425	0.73438
PJA2	9.33142	9.31279	-0.00288194	0.851159	0.892381
COX7C	10.5828	10.548	-0.00475292	0.223451	0.454813
ECHS1	9.21521	9.12761	-0.0137798	0.0225745	0.154392
PLP2	10.9536	11.0526	0.0129831	0.0237283	0.157112
HLA-DPB1	12.0302	11.8749	-0.0187537	0.0311056	0.179044
RAB5C	8.31973	8.18775	-0.0230695	0.0469159	0.21896
GPNMB	5.45879	5.43669	-0.00585162	0.675522	0.774453
EIF2S1	8.23346	8.20543	-0.00492005	0.338337	0.55135
HAX1	9.30331	9.20527	-0.0152845	0.00525533	0.0759411
NFE2L2	10.1747	10.2072	0.00459007	0.651074	0.758405
TIMP3	6.15088	6.17948	0.00669314	0.123656	0.345236
MBNL1	9.24794	9.27841	0.00474548	0.264307	0.489803
MFN2	8.60908	8.59057	-0.00310632	0.289827	0.513162
NMT1	7.31764	7.33203	0.00283368	0.544363	0.690551
YBX3	8.42313	8.43816	0.00257156	0.464574	0.639347
IGFBP7	7.11549	7.18455	0.013935	0.0940628	0.30376
PUM1	9.1946	9.15018	-0.00698661	0.0750373	0.273756
ARHGDIA	7.5992	7.76506	0.0311492	0.335412	0.548754
BHLHE40	7.62181	7.73962	0.0221293	0.03593	0.190605
NUDC	7.42611	7.44926	0.0044905	0.0849847	0.290359
TERF2IP	9.06043	9.0648	0.000696747	0.368264	0.573636
TMX2	8.71764	8.61152	-0.0176698	0.000658096	0.0281419
ARCN1	9.30899	9.33781	0.00445987	0.303169	0.523631
UBA2	9.24225	9.26057	0.0028566	0.654539	0.76095
GNAI3	9.00064	8.94492	-0.00895973	0.246239	0.474167
CHD4	8.13754	8.1014	-0.00642168	0.365708	0.571633
ITPR3	6.20669	6.1784	-0.00659045	0.150267	0.376834
PITPNA	8.25327	8.23695	-0.00285527	0.679035	0.776039
SLC7A5	6.85429	6.829	-0.00533255	0.464579	0.639347
AMD1	8.82523	8.88554	0.00982562	0.438564	0.622722
PSMD1	8.88282	8.78855	-0.0153922	0.00139917	0.039587
CREG1	10.7929	10.7809	-0.0016073	0.809867	0.861554
CSTB	11.3392	11.39	0.00644738	0.230853	0.460967
PCNA	8.14243	8.08877	-0.00953838	0.464587	0.639347
RRBP1	6.59867	6.63262	0.00740342	0.144891	0.370017
TNFAIP1	7.92435	7.90368	-0.0037681	0.729031	0.806558
LGMN	5.77907	5.70662	-0.0182008	0.0268837	0.167668
PPP1R7	7.77959	7.7693	-0.00191062	0.476417	0.647012
PLS3	5.02996	5.01875	-0.00322001	0.553988	0.697105
ERP29	10.6222	10.6595	0.00505115	0.345613	0.555816
RNU86	12.92	12.8057	-0.0128164	1.02667e-05	0.00502489
CTBP2	8.68903	8.69651	0.00124272	0.714614	0.797431
SNRNP70	7.37069	7.38099	0.00201528	0.649355	0.757648
RAD23B	7.74051	7.8532	0.0208516	0.0689529	0.261826
SRRM1	8.75085	8.8126	0.0101451	0.140948	0.365264
NDUFB8	8.75351	8.72063	-0.00542788	0.150252	0.376834
ARIH2	6.52672	6.56045	0.00743677	0.0727162	0.268471
ENO1	10.05	10.0889	0.00557762	0.287615	0.511624
PSMD13	7.95443	7.96845	0.00254047	0.386473	0.586879
ILK	10.1402	10.1686	0.00403711	0.424467	0.61222
BTG2	9.57688	9.83952	0.0390323	0.0490881	0.224452
CAPZA2	10.0726	10.135	0.00890075	0.0381039	0.197156
SPCS2	10.2914	10.2246	-0.00938891	0.195558	0.428429
DDX1	8.7948	8.69532	-0.016411	0.0626079	0.250276
ATP1B1	6.31453	6.4142	0.0225922	0.15164	0.378244
LOC101927673	8.3545	8.3729	0.00317309	0.294234	0.517142
SREBF2	7.40325	7.4713	0.013201	0.155801	0.383111
PKM	8.46222	8.53212	0.0118676	0.218066	0.449591
PSMC4	8.23682	8.17586	-0.0107164	0.179483	0.410159
CDIPT	9.77129	9.84209	0.0104156	0.0367848	0.19307
BAG6	9.47441	9.52299	0.00737851	0.424478	0.61222
COX7A2L	9.9028	9.85614	-0.00681337	0.283289	0.508079
RPS16	12.8769	12.8326	-0.00497872	0.064435	0.25481
SYPL1	9.16082	9.20109	0.00632871	0.547562	0.693203
BGN	6.01081	6.03698	0.00626658	0.159438	0.387216
TARS	7.75165	7.73082	-0.00388214	0.858708	0.897955
COPE	8.02329	8.04088	0.00315954	0.68964	0.783542
TXNRD1	9.20805	9.18864	-0.0030451	0.560444	0.701083
PSMC3	8.26238	8.25357	-0.00153963	0.670164	0.771611
NME1-NME2	10.3838	10.3429	-0.00570125	0.314572	0.532117
NUDCD3	7.23229	7.23622	0.000784759	0.65802	0.762865
RALY	8.02524	8.06709	0.00750367	0.450024	0.63025
AKR1B1	9.29973	9.2462	-0.00832946	0.272642	0.497691
SRP9	11.6067	11.6907	0.0104024	0.0198323	0.146145
PSMA5	8.94127	8.91079	-0.00492666	0.373405	0.577812
FDPS	8.45329	8.36866	-0.0145156	0.037222	0.194453
RAB5B	7.26663	7.38204	0.0227331	0.00731456	0.0896949
DAB2	7.78524	7.87598	0.0167182	0.0623732	0.250276
ADRM1	8.32201	8.31926	-0.0004769	0.996161	0.998045
OGDH	7.7729	7.85941	0.0159683	0.203502	0.436795
TRAK1	7.32616	7.35215	0.00510945	0.370842	0.575643
MKRN1	8.83367	8.88851	0.00892887	0.305448	0.525848
ARHGDIB	12.5071	12.5004	-0.000768801	0.69979	0.788812
CYR61	6.11753	6.09455	-0.00543042	0.179481	0.410159
SEC11A	10.994	10.9544	-0.00520646	0.143494	0.368985
TOP2A	4.97428	4.98391	0.00278897	0.732641	0.80905
LOC101060363	11.3533	11.3375	-0.0020128	0.276595	0.501668
WSB1	8.26352	8.27839	0.00259466	0.885233	0.917763
MOB1A	10.0399	9.97452	-0.00942324	0.0858316	0.291599
PRNP	9.35349	9.29653	-0.00881286	0.289827	0.513162
ANXA4	9.19852	9.26925	0.0110514	0.307727	0.527508
EIF4A3	9.63783	9.54595	-0.0138191	0.0020403	0.0484963
NDUFA5	6.57458	6.6069	0.00707522	0.595205	0.725604
ANP32B	10.6722	10.6201	-0.00706989	0.0921535	0.30195
2023-09-11	5.45023	5.52031	0.0184327	0.00333676	0.0606493
NREP	8.32979	8.32407	-0.000991478	0.596632	0.725622
SH3BGRL	11.3615	11.3466	-0.00188907	0.557132	0.698899
ENO2	5.62266	5.6331	0.00267659	0.485403	0.652053
STK25	6.61594	6.68848	0.0157331	0.0513456	0.229461
PSMA2	9.0912	9.08158	-0.0015272	0.630419	0.745217
SMARCC2	7.35865	7.47661	0.0229426	0.0287469	0.173794
ATP5B	10.8962	10.8472	-0.00651125	0.0798278	0.283084
EBNA1BP2	6.13275	6.13888	0.00144129	0.958031	0.969747
ETS2	7.83816	7.83915	0.000181816	0.806165	0.859376
RARS	8.07944	7.98795	-0.0164296	0.0311244	0.179044
STAT6	9.32154	9.42596	0.0160712	0.160048	0.387216
VAMP3	10.3042	10.2845	-0.00275254	0.714587	0.797431
GTF3A	10.1684	10.0363	-0.0188663	0.000285551	0.0194976
SCP2	9.87411	9.92614	0.00758128	0.397104	0.594537
ENC1	7.20577	7.12983	-0.0152859	0.221189	0.452655
SNRPC	9.40206	9.36715	-0.00536682	0.28981	0.513162
UBE2D2	7.78612	7.81315	0.00500021	0.28115	0.505909
ADIPOR2	9.13075	9.00819	-0.0194957	0.00503074	0.0752149
GRHPR	8.60694	8.56691	-0.00672649	0.444275	0.627189
SLC9A3R1	8.47463	8.45364	-0.00357767	0.405205	0.599876
FLOT2	8.36688	8.49045	0.0211508	0.034263	0.186779
BAZ2A	7.04322	7.12865	0.0173931	0.000250835	0.0181003
SF3A1	8.35057	8.34384	-0.0011627	0.606684	0.73113
COPB1	10.1634	10.1216	-0.00593679	0.365694	0.571633
CST3	11.4223	11.4588	0.0045963	0.707436	0.793285
IVNS1ABP	8.72404	8.58391	-0.0233619	0.0211865	0.14992
OAZ2	9.22904	9.25367	0.00384496	0.470471	0.642202
ANXA7	10.1146	10.0791	-0.00507826	0.473427	0.644606
ZFP36L2	9.52262	9.64137	0.0178798	0.491442	0.655085
CUL3	6.74471	6.73871	-0.00128577	0.62701	0.743287
PLEC	7.70972	7.98956	0.0514364	0.00395214	0.0651379
PPP2CB	7.10088	7.1433	0.00859214	0.0573733	0.2409
HNRNPF	9.56448	9.48538	-0.0119803	0.0567323	0.240144
UBAP2L	7.3672	7.40002	0.00641268	0.0561231	0.238948
TPD52L2	9.11427	9.19097	0.0120914	0.0719474	0.267052
CRTAP	7.52945	7.53965	0.00195273	0.368272	0.573636
CACYBP	7.87245	7.87766	0.000956144	0.630423	0.745217
NBR1	9.03789	9.07617	0.00609743	0.0807179	0.283179
DHX15	10.4322	10.2982	-0.0186479	0.000796826	0.030627
UCHL1	6.10376	6.09062	-0.00310934	0.531665	0.682279
PSMD3	6.53936	6.7809	0.0523273	9.29425e-05	0.0129951
ITGA5	8.98497	9.06911	0.0134487	0.298681	0.520496
CSNK2B	10.6873	10.6837	-0.000480602	0.873839	0.909057
TRAP1	8.33049	8.22137	-0.0190234	0.000171499	0.0158284
IGF2R	8.43343	8.3801	-0.00915288	0.221683	0.452655
RBM5	8.52365	8.43971	-0.0142778	0.0081382	0.0920932
SGTA	7.54199	7.61877	0.0146117	0.144888	0.370017
TRAM1	9.42721	9.3844	-0.00656646	0.173316	0.403211
PSMB3	11.1142	11.0339	-0.0104605	0.103842	0.318533
ADRBK1	8.55111	8.64958	0.0165181	0.0940608	0.30376
COPS6	8.26057	8.22272	-0.00662539	0.103898	0.318533
PPP1CB	8.45323	8.59655	0.024256	0.0303809	0.177944
PLEKHB2	9.17184	9.23126	0.0093162	0.270539	0.495953
LRP10	9.38716	9.46992	0.0126646	0.287649	0.511624
NAP1L4	8.45779	8.38058	-0.0132309	0.0296479	0.17587
GSS	7.56235	7.5928	0.00579731	0.3531	0.562624
SOX4	6.59736	6.63525	0.00826092	0.0653698	0.255421
WDR77	7.87374	7.83358	-0.00737639	0.0502036	0.22671
IFI30	13.0039	12.9874	-0.00183344	0.911773	0.936854
VIM	12.8405	12.91	0.00778789	0.0977429	0.309246
SEPP1	4.9518	4.96878	0.00494022	0.586637	0.718539
CLDN4	6.01258	6.07968	0.0160113	0.0125219	0.114985
RPL37A	8.64622	8.68299	0.00612245	0.479391	0.648561
DPYSL3	5.89533	5.88492	-0.00254937	0.50571	0.665049
CAT	9.10103	9.09065	-0.00164651	0.714618	0.797431
PTDSS1	9.73345	9.75466	0.00314003	0.725405	0.804221
TTC1	7.89462	7.79185	-0.0189035	0.00991179	0.10266
EIF4E	6.87215	6.97525	0.0214832	0.389117	0.588987
GBF1	7.11748	7.0302	-0.0178009	0.0469146	0.21896
DDX23	7.86198	7.82142	-0.00746291	0.252166	0.479838
COX6B1	10.6297	10.5774	-0.00711983	0.0548772	0.236224
ATP6AP2	9.34472	9.3569	0.00187838	0.410635	0.603423
CNN3	4.94112	4.92774	-0.00391228	0.142245	0.367289
TIA1	7.93935	7.84117	-0.0179525	0.0376636	0.195664
RHEB	6.84696	6.87406	0.00569848	0.427263	0.614363
NPEPPS	7.22481	7.29939	0.0148171	0.00757783	0.0901897
BUB3	8.25247	8.20984	-0.00747224	0.373414	0.577812
RUVBL2	8.57122	8.43401	-0.0232814	0.00126592	0.0376002
MAPKAPK2	6.97331	7.03512	0.0127314	0.0413508	0.205581
SCRN1	7.53313	7.53122	-0.000364562	0.824841	0.872266
TALDO1	11.8895	11.8598	-0.00361638	0.560327	0.701083
JUN	5.5972	5.70168	0.0266809	0.00090081	0.0318903
NQO1	6.45729	6.4441	-0.00295044	0.447143	0.628326
SHC1	7.93885	8.02398	0.0153876	0.0790684	0.281758
GSTO1	11.0318	10.9793	-0.00688556	0.0875779	0.295718
SQSTM1	8.08889	8.15406	0.0115763	0.0815603	0.284526
VBP1	9.17753	9.15375	-0.00374203	0.553988	0.697105
JUNB	9.67277	9.977	0.0446769	0.00747062	0.0901897
ITGA3	5.96713	5.88414	-0.020205	0.0143277	0.123876
MARS	7.55681	7.46972	-0.0167232	0.00144683	0.0405148
DKC1	7.5407	7.55961	0.003615	0.4854	0.652053
PYGB	8.65127	8.68586	0.00575548	0.378602	0.581207
QSOX1	7.78191	7.90513	0.0226646	0.038559	0.197845
SUPT4H1	9.41785	9.39348	-0.00373788	0.22534	0.456074
CTSC	10.2066	10.1141	-0.0131433	0.0292824	0.175218
PPIF	8.41637	8.54046	0.021117	0.00534017	0.0761944
AHSA1	8.82989	8.77702	-0.00866522	0.22904	0.458948
PUM2	9.38304	9.34711	-0.00553394	0.086739	0.293951
MYH11	6.59004	6.59854	0.00185876	0.547562	0.693203
USP7	7.80802	7.86614	0.0106986	0.0214569	0.150985
PPP1R11	9.61648	9.61114	-0.000800549	0.919516	0.942719
NFKBIA	10.9161	11.2293	0.0408045	0.000118436	0.0140156
G3BP1	7.33407	7.322	-0.00237776	0.470479	0.642202
TSN	7.98598	7.93634	-0.0089958	0.405205	0.599876
LAMB1	4.87225	4.8518	-0.00606927	0.0782295	0.280352
TGFBI	11.8031	11.7224	-0.00990698	0.407854	0.600979
PFDN1	8.34909	8.31292	-0.00626362	0.512892	0.669334
IGFBP4	6.26906	6.23352	-0.00820192	0.32872	0.542983
IDH3B	9.18721	9.12448	-0.00988419	0.057366	0.2409
ELF3	6.48786	6.49924	0.00252985	0.682565	0.778647
AAMP	8.37438	8.4283	0.00925969	0.0766285	0.27748
TOMM70A	7.73049	7.71839	-0.00226025	0.531663	0.682279
SRM	7.35033	7.33712	-0.00259519	0.298692	0.520496
NCBP2	7.84324	7.70985	-0.024747	0.0234436	0.156142
CBX1	7.94027	8.00509	0.0117311	0.331108	0.544929
UBE2N	9.16497	9.10862	-0.00889718	0.22903	0.458948
APOD	6.47363	6.41842	-0.012356	0.124829	0.347232
ARF5	8.74485	8.82976	0.0139406	0.0367892	0.19307
ATP6V1F	10.8906	10.8646	-0.00344434	0.606629	0.73113
RPA1	8.78622	8.67909	-0.0176997	0.109117	0.326609
EIF4A1	11.4098	11.3871	-0.00287007	0.253869	0.481849
ZFP36	10.9332	11.2067	0.0356489	0.00757747	0.0901897
PSMA3	9.51801	9.49787	-0.00305466	0.627	0.743287
CTNNB1	8.3695	8.61909	0.0423936	0.0048107	0.0730824
DUSP3	8.00485	8.13431	0.0231471	0.00791142	0.0915302
FHL1	6.49887	6.51363	0.00327322	0.610052	0.732208
ZNHIT1	8.6569	8.57877	-0.0130786	0.187406	0.418495
SAR1A	7.90241	7.8785	-0.00437175	0.64762	0.75578
BCL2L2-PABPN1	7.03682	7.18669	0.0304042	0.0157232	0.129195
TRIP12	9.63802	9.71195	0.0110251	0.132062	0.355968
KDM5B	6.60628	6.58535	-0.00457837	0.296463	0.519099
LAMP1	8.97405	9.00314	0.00466845	0.298681	0.520496
MCM3	7.3182	7.32906	0.00213907	0.679041	0.776039
VAMP2	6.13241	6.18701	0.012789	0.316944	0.534197
RAE1	7.4355	7.36462	-0.0138194	0.0282357	0.171921
CLIC4	7.97768	7.97181	-0.0010635	0.732648	0.80905
CLSTN1	7.59828	7.73104	0.0249901	0.0346734	0.187834
SORD	6.99863	7.05253	0.0110693	0.120593	0.340857
FSCN1	5.56	5.58463	0.00637633	0.321622	0.53773
ID2	8.47885	8.44949	-0.00500443	0.719679	0.800694
GOLGA4	6.49332	6.53217	0.00860732	0.452915	0.631862
UQCRQ	10.3225	10.265	-0.00806505	0.0501955	0.22671
SAMM50	7.56343	7.56914	0.00108842	0.877641	0.911991
DCTD	7.66161	7.59301	-0.0129756	0.0143271	0.123876
SNW1	8.67769	8.67475	-0.000487693	0.839858	0.883331
GLB1	9.72118	9.6467	-0.0110965	0.0599193	0.245554
NME1	8.0977	7.99552	-0.0183198	0.0338556	0.186369
PODXL	5.61359	5.62695	0.00342755	0.623603	0.740495
FAT1	5.23032	5.22441	-0.00163057	0.747182	0.817797
TMX4	7.78288	7.75242	-0.00565691	0.550775	0.695154
DDX39A	8.44641	8.41496	-0.00538143	0.553993	0.697105
SFPQ	8.43706	8.44461	0.00128927	0.969297	0.978423
IRAK1	8.8674	8.81101	-0.00920418	0.184204	0.41464
TXNL1	9.9371	9.9028	-0.00498789	0.162907	0.390743
SMC1A	7.54106	7.63271	0.017427	0.000693813	0.0284071
NISCH	8.98217	8.94853	-0.00541348	0.832342	0.87797
EIF3H	11.0722	10.9063	-0.0217788	0.000141034	0.0149029
ZC3H15	7.73184	7.79493	0.0117256	0.260219	0.487024
PPP4R1	8.83479	8.89718	0.0101519	0.144886	0.370017
COX7A2	10.5629	10.5525	-0.00141658	0.679035	0.776039
INPPL1	8.4526	8.47367	0.00359028	0.427273	0.614363
OAT	9.46206	9.56532	0.0156591	0.0626079	0.250276
PHB2	10.9126	10.8511	-0.00814977	0.214443	0.446308
IFITM1	9.39529	9.43578	0.00620415	0.77651	0.838486
PPP1R12A	8.19892	8.29889	0.0174859	0.0448163	0.213174
CNN2	8.96473	9.01794	0.00853765	0.353105	0.562624
PWP1	7.59696	7.58341	-0.00257456	0.553988	0.697105
AP1G2	6.86525	6.87179	0.00137356	0.583358	0.716359
CALD1	5.31769	5.32966	0.00324607	0.174848	0.404417
GPAA1	8.47384	8.48373	0.00168241	0.418915	0.607862
PRDX3	8.08728	8.08007	-0.00128634	0.65802	0.762865
MBTPS1	8.26508	8.23856	-0.00463634	0.15721	0.385223
NBL1	6.74153	6.82012	0.0167217	0.0667864	0.258539
SND1	9.23997	9.19819	-0.00653891	0.168799	0.397227
DARS	7.17888	7.2224	0.00871944	0.4824	0.649878
INSIG1	7.80715	7.84194	0.0064154	0.321622	0.53773
ACP1	8.65493	8.52154	-0.0224081	0.0033362	0.0606493
EIF2B1	9.0819	9.04997	-0.00508044	0.197227	0.429738
CYB5B	6.4434	6.4231	-0.00455085	0.503643	0.663256
FXR1	8.54093	8.50849	-0.00549006	0.376005	0.579428
CPSF1	7.39486	7.382	-0.00251118	0.700308	0.788812
CLPTM1	8.03821	8.12211	0.0149801	0.109115	0.326609
BST2	9.49978	9.41057	-0.0136114	0.0536879	0.234081
KDM3B	8.95308	8.88651	-0.0107671	0.225327	0.456074
SCARB2	7.34282	7.33426	-0.00168183	0.43008	0.61596
JAK1	10.2135	10.1985	-0.00212477	0.700295	0.788812
PACSIN2	10.0487	9.9667	-0.0118198	0.0674937	0.259891
CNIH1	9.93047	10.011	0.0116502	0.0969323	0.308498
HSPG2	6.11855	6.15093	0.00761474	0.189016	0.421266
ITGA6	5.46217	5.51131	0.0129221	0.00813932	0.0920932
ARL1	6.57933	6.58691	0.00166121	0.885233	0.917763
ACSL3	6.91147	6.8359	-0.0158618	0.153016	0.380082
SMC4	6.5275	6.50364	-0.00528143	0.391155	0.590465
RPS17	13.0582	13.0247	-0.00369966	0.120603	0.340857
TIMP1	11.2161	11.2255	0.0012066	0.866255	0.904185
MARCKS	8.42281	8.6062	0.0310738	0.011073	0.107744
USP14	7.9734	7.87421	-0.0180608	0.0307492	0.178811
GYS1	7.75724	7.76405	0.00126548	0.630423	0.745217
AKAP1	6.18431	6.19025	0.00138394	0.71103	0.795953
PSMA1	10.8826	10.7674	-0.0153536	0.000570296	0.025929
HMCES	6.45478	6.4462	-0.00191922	0.547565	0.693203
SRRT	6.98866	7.03093	0.00869793	0.0222895	0.152825
DLG5	5.40623	5.42295	0.00445436	0.192282	0.424833
PMPCB	9.9021	9.85713	-0.00656704	0.21269	0.44443
TOX4	7.39312	7.43874	0.00887581	0.0170138	0.134876
API5	7.219	7.16117	-0.0116021	0.134571	0.359064
TPD52	5.12359	5.14331	0.00554092	0.908071	0.934043
SIGMAR1	6.09593	6.17264	0.0180411	0.0089872	0.097319
EGR1	7.89462	8.13843	0.043881	0.0580027	0.242205
PNP	9.42337	9.41341	-0.00152464	0.637264	0.749385
SRSF4	9.04349	9.00649	-0.00591517	0.158617	0.38659
PSMC6	8.36014	8.50211	0.0242926	0.0970959	0.308498
CCND3	10.4573	10.5556	0.0134979	0.117892	0.336927
PGRMC2	5.83454	5.94609	0.0273229	0.00991309	0.10266
PPP1R10	7.63104	7.64391	0.0024316	0.66151	0.765013
ENTPD6	8.49111	8.4419	-0.00838564	0.165834	0.39488
PSMD7	8.94519	8.92111	-0.00388912	0.679035	0.776039
PEX19	7.28513	7.24187	-0.00859121	0.0950116	0.305684
NIPSNAP1	8.05577	8.03657	-0.00344258	0.586663	0.718539
MYBL2	6.86441	6.86641	0.000420581	0.824844	0.872266
TUBG1	6.07164	6.12853	0.0134546	0.139654	0.363752
ACIN1	7.39337	7.49522	0.0197381	0.270556	0.495953
SNX1	7.86211	7.81447	-0.0087682	0.0646654	0.25481
MRPL49	8.91741	8.89908	-0.00296789	0.350614	0.560802
EPB41L2	6.15606	6.15552	-0.000128249	0.658026	0.762865
GALNT1	8.62477	8.62029	-0.000749408	0.787594	0.845749
CDC123	8.83841	8.79185	-0.00762101	0.264326	0.489803
ELAVL1	8.67572	8.65557	-0.00335473	0.242327	0.471174
KIAA0100	7.72246	7.78405	0.011461	0.0311224	0.179044
TPR	7.59761	7.64524	0.00901692	0.303186	0.523631
CLCN3	7.05077	7.10429	0.0109106	0.203502	0.436795
EIF1B	10.3913	10.4651	0.0102001	0.0653462	0.255421
SGK1	10.7552	10.8538	0.0131632	0.319262	0.536201
NDUFS3	8.8379	8.78957	-0.0079111	0.161469	0.389184
SRSF1	8.79527	8.82212	0.00439694	0.23467	0.464943
CD14	12.5874	12.5557	-0.0036343	0.609872	0.732208
LUM	4.691	4.67418	-0.00518061	0.307647	0.527508
TWF1	5.78685	5.80468	0.00443735	0.67552	0.774453
TP53	6.66406	6.82678	0.0348041	0.0113824	0.109234
SAFB	6.35926	6.39289	0.00760752	0.441413	0.625112
ECE1	7.54034	7.60511	0.0123392	0.0217319	0.15187
JOSD1	8.19986	8.11626	-0.0147837	0.00937311	0.0999265
COX6C	10.9658	10.9262	-0.00522273	0.353038	0.562624
MCM5	7.39779	7.4276	0.00580212	0.399797	0.596419
RPA2	8.53666	8.48781	-0.00827826	0.358119	0.565883
NDUFS5	9.68441	9.67067	-0.00204786	0.553967	0.697105
TSG101	9.31196	9.22126	-0.0141215	0.0097733	0.10199
TBCD	6.92964	6.95283	0.00481984	0.633849	0.747536
WSB2	8.99763	9.11209	0.018237	0.018158	0.13934
MIR7703	11.0122	10.9259	-0.0113554	0.184173	0.41464
DAXX	7.30896	7.38017	0.0139875	0.0120218	0.112779
TMEM106C	8.16628	8.16606	-3.84181e-05	0.583354	0.716359
HEXA	7.87163	7.85943	-0.00223867	0.491419	0.655085
CLINT1	9.5715	9.61229	0.00613482	0.190613	0.42238
SNRPA	8.96435	8.94239	-0.00353895	0.606688	0.73113
SCAMP3	8.35596	8.32909	-0.00464687	0.258194	0.485725
AZIN1	9.3471	9.31343	-0.00520585	0.553986	0.697105
ADNP	9.22736	9.18782	-0.00619538	0.17637	0.406129
EFCAB14	8.83095	8.85109	0.00328697	0.682561	0.778647
RNF13	10.2717	10.253	-0.00262989	0.671982	0.771919
AIP	8.66733	8.70581	0.00639046	0.0894301	0.29758
RELA	7.92295	7.93327	0.00187708	0.783897	0.842982
RNASE1	6.01568	5.98869	-0.00648578	0.31231	0.530362
ADAR	10.758	10.788	0.00402888	0.586624	0.718539
FBLN1	6.40897	6.37477	-0.00772008	0.0404018	0.203471
PCNXL4	5.26699	5.28607	0.005218	0.394438	0.593132
DHCR7	6.04537	6.07907	0.00801843	0.17638	0.406129
AEBP1	7.1161	7.10589	-0.00207205	0.783898	0.842982
LBR	10.193	10.2735	0.0113513	0.0998595	0.312652
VARS	6.84237	6.88119	0.00816224	0.212712	0.44443
MYOF	7.81496	7.86479	0.0091701	0.189019	0.421266
OSBP	8.54192	8.50945	-0.00549324	0.210954	0.442723
SLC29A1	6.73632	6.77792	0.00888111	0.130153	0.35441
POLR2B	9.8588	9.77074	-0.0129443	0.0367837	0.19307
TBCB	9.3349	9.26412	-0.0109796	0.0573617	0.2409
PRKAG1	9.49972	9.43096	-0.0104815	0.0326543	0.183382
ATXN2L	5.93769	5.94732	0.00233817	0.988549	0.992782
ENG	7.09862	7.16363	0.0131519	0.248208	0.475997
SH3BP5	8.72719	8.70543	-0.00360201	0.821099	0.869614
C4orf46	11.525	11.4763	-0.00611973	0.29639	0.519099
TBC1D5	8.73243	8.69604	-0.00602368	0.0798791	0.283084
UBE3C	6.90719	7.06916	0.0334393	0.000649202	0.0281079
LPCAT1	7.62021	7.67388	0.0101258	0.24429	0.472099
SCARB1	6.07877	6.10017	0.00507026	0.162934	0.390743
KRT5	6.74741	6.68288	-0.0138626	0.0903431	0.299122
TIMM17A	6.79579	6.82996	0.007236	0.399802	0.596419
RNF14	6.49735	6.53065	0.00737437	0.581993	0.716324
SCCPDH	6.99824	6.96339	-0.00720265	0.229046	0.458948
SMARCD2	7.33061	7.43209	0.0198345	0.0322724	0.18265
NET1	5.257	5.30999	0.0144694	0.132078	0.355968
USO1	8.65159	8.56839	-0.0139422	0.0143277	0.123876
HDAC2	8.17522	8.14181	-0.00590749	0.298692	0.520496
SUPT7L	7.02857	6.95808	-0.0145432	0.011698	0.111413
EPCAM	4.93559	4.98033	0.0130191	0.036787	0.19307
NEDD8	9.23602	9.33138	0.0148187	0.0206501	0.148194
HSPB1	6.63041	6.97896	0.0739143	0.000940269	0.0326549
RYBP	9.30791	9.24935	-0.0091054	0.182617	0.413637
LIPA	11.1262	11.0481	-0.0101667	0.340742	0.552515
BNIP3	5.58571	5.59181	0.0015755	0.560453	0.701083
CAPG	10.3495	10.3644	0.00206744	0.78389	0.842982
SH3GL1	7.92026	7.97832	0.0105362	0.204021	0.436795
COL3A1	5.09468	5.10619	0.00325503	0.264318	0.489803
CDC25B	7.97	8.02965	0.0107573	0.173319	0.403211
ATMIN	7.52997	7.48588	-0.00847314	0.397115	0.594537
ZFR	7.23553	7.20128	-0.00684627	0.256173	0.483136
SRGN	12.7781	12.8216	0.00489652	0.0671788	0.259891
PLAT	5.09593	5.08004	-0.00450802	0.711033	0.795953
LRRFIP1	9.19635	9.16146	-0.00548375	0.482398	0.649878
GDI1	9.04137	9.10558	0.0102093	0.378597	0.581207
TBL1X	7.32204	7.27285	-0.0097234	0.200615	0.433377
TOMM34	8.1412	8.08084	-0.0107355	0.0940531	0.30376
UBXN1	7.30175	7.3441	0.00834445	0.0318834	0.181286
ABCE1	6.99326	6.94485	-0.0100203	0.184207	0.41464
MPZL1	7.15851	7.12837	-0.0060883	0.198925	0.431554
PPP2R5C	7.56072	7.5593	-0.000270672	0.946296	0.961067
ARIH1	7.35724	7.39905	0.00817349	0.402493	0.597751
B4GALT1	6.30445	6.29959	-0.00111323	0.828592	0.875078
CEACAM5	6.76592	6.74435	-0.00460583	0.255716	0.483136
DCAF11	7.79548	7.82323	0.00512671	0.292025	0.515432
IL13RA1	8.46797	8.39599	-0.0123171	0.177922	0.407933
FAM3C	6.77981	6.79509	0.00324683	0.912382	0.936935
RRM2	5.71323	5.76434	0.0128483	0.644165	0.753311
B2M	13.6716	13.7275	0.00588658	0.00198512	0.0483325
IMPDH2	8.58384	8.53034	-0.00901973	0.168804	0.397227
DCN	6.13868	6.14644	0.00182349	0.714618	0.797431
PSRC1	6.78843	6.76576	-0.0048248	0.606684	0.73113
CKS1B	6.99733	6.92806	-0.0143527	0.0895092	0.29758
AKR1A1	9.73993	9.60977	-0.0194096	0.000731324	0.0296134
CTDSPL	6.35589	6.32338	-0.00739792	0.207461	0.439248
DVL3	6.37701	6.42846	0.0115932	0.32585	0.541121
RPS4Y1	6.65396	6.6189	-0.00762227	0.285008	0.509041
FARP1	6.17733	6.19712	0.00461485	0.252174	0.479838
COASY	8.58903	8.50275	-0.0145659	0.0282376	0.171921
SLC25A36	8.18819	8.12723	-0.0107815	0.153776	0.381122
SLC20A1	9.38671	9.39894	0.0018774	0.696747	0.787479
GNG10	10.6636	10.8199	0.0209987	0.0132154	0.118478
NSA2	10.9716	10.902	-0.00918508	0.101832	0.315661
CD55	9.6795	9.71352	0.00506183	0.658026	0.762865
PKP4	5.54684	5.59195	0.0116856	0.0125219	0.114985
MCM6	6.54096	6.52157	-0.00428327	0.679042	0.776039
ETFA	8.98702	9.00611	0.00306149	0.961625	0.972337
LRRC41	6.96405	6.94315	-0.00433667	0.283298	0.508079
CHMP1A	8.23654	8.34682	0.0191874	0.0950136	0.305684
WDR82	9.68348	9.72362	0.00596688	0.270545	0.495953
EIF4G3	6.56183	6.65424	0.0201756	0.12248	0.343848
DNPEP	7.3505	7.40698	0.0110445	0.0278816	0.171127
CDK2AP1	9.60262	9.66312	0.00906123	0.18103	0.411978
CPD	8.00466	7.9633	-0.00747511	0.321625	0.53773
HEXB	10.6456	10.5272	-0.0161332	0.0206345	0.148194
FURIN	8.2981	8.31613	0.00313195	0.700305	0.788812
CCT2	8.92265	8.81087	-0.0181877	0.121324	0.341527
CAPZB	9.23101	9.23521	0.000655404	0.399789	0.596419
CIB1	9.17458	9.05706	-0.0186003	0.00779819	0.0911697
ARPC1B	11.8224	11.7747	-0.00583283	0.107919	0.324559
CCNC	9.65996	9.54803	-0.016815	0.0174622	0.136619
GNPAT	9.0364	8.98385	-0.00841429	0.137096	0.361008
PPP1R12B	6.53228	6.52406	-0.00181766	0.81362	0.864707
MYCBP2	9.34448	9.32142	-0.00356509	0.360616	0.567558
RNF41	7.07434	7.06414	-0.00208122	0.870059	0.906372
ACSL1	9.65875	9.75543	0.0143683	0.3311	0.544929
SETX	8.51923	8.49096	-0.00479576	0.461649	0.638432
NDUFS2	9.73976	9.63532	-0.0155534	0.00285427	0.0565679
RBM6	7.91132	7.93666	0.00461419	0.272651	0.497691
PGM1	8.84446	8.82117	-0.00380293	0.703876	0.791089
NASP	7.21315	7.16362	-0.00994094	0.0458547	0.215911
ATP6V1A	10.4312	10.5203	0.0122738	0.0147062	0.125205
CCZ1	8.5031	8.4937	-0.00159549	0.707439	0.793285
CLIP1	7.10207	7.14285	0.0082606	0.150272	0.376834
MYO10	5.34675	5.33729	-0.00255365	0.509802	0.668162
KIAA0141	7.60884	7.49004	-0.0227032	0.00308684	0.058598
PPP5C	6.71823	6.73577	0.00376049	0.61681	0.736548
RSU1	7.72938	7.67605	-0.00999004	0.110183	0.32754
PAPPA	5.83817	5.84238	0.00103872	0.522228	0.67565
EGFR	6.59112	6.53622	-0.0120679	0.00176389	0.0456492
KIAA0196	8.06649	8.0767	0.00182501	0.889032	0.920516
MED13	8.59642	8.59123	-0.000872034	0.942467	0.958215
CREBL2	8.93926	8.85884	-0.0130387	0.264318	0.489803
HNRNPDL	8.53416	8.44134	-0.015778	0.00366066	0.0628171
MORF4L2	10.0479	10.0159	-0.00459394	0.464574	0.639347
SPEN	7.6863	7.68003	-0.00117833	0.482398	0.649878
ST6GAL1	6.83184	6.87678	0.00945992	0.134569	0.359064
NDUFA6	8.64837	8.62802	-0.00339931	0.450024	0.63025
ACAA2	7.72848	7.62646	-0.0191703	0.000731219	0.0296134
SDHC	8.43551	8.42517	-0.00177072	0.693193	0.785275
ST14	6.39531	6.45195	0.0127216	0.139654	0.363752
PTPN12	7.44405	7.47008	0.00503547	0.583356	0.716359
NID1	6.86327	6.94561	0.0172057	0.321135	0.53773
TWF2	8.47133	8.57871	0.0181724	0.012351	0.114179
PTGR2	8.49227	8.51009	0.00302377	0.534822	0.684775
EXT2	6.97822	6.92772	-0.0104782	0.232792	0.462666
PPP1R15A	7.81974	8.02996	0.0382716	0.00791069	0.0915302
MEST	5.72272	5.66851	-0.0137317	0.447143	0.628326
EPHX1	7.23058	7.3694	0.0274367	0.12602	0.348552
LTF	9.50472	10.1454	0.0941108	0.0408728	0.204764
LANCL1	7.44203	7.42214	-0.00386055	0.432889	0.618342
EIF1	10.6017	10.616	0.00194476	0.640697	0.751779
EFNA1	6.33132	6.32527	-0.00138095	0.927574	0.947179
ASNA1	8.95709	8.96336	0.00100993	0.780202	0.840857
ACAA1	9.23249	9.18613	-0.00726184	0.41064	0.603423
TMEM184B	7.44155	7.45089	0.00181047	0.770385	0.833867
BCKDK	7.60747	7.62569	0.00345155	0.298692	0.520496
WIPI2	8.26562	8.30619	0.00706355	0.0807143	0.283179
MAN2A2	8.23076	8.13546	-0.0168025	0.0433753	0.210011
RB1CC1	7.8431	7.9005	0.0105199	0.263865	0.489803
SFRP1	5.82099	5.81319	-0.00193429	0.525363	0.678377
UBE4A	9.20476	9.09762	-0.0168907	0.137093	0.361008
MYO18A	7.61878	7.74116	0.0229887	0.0318845	0.181286
HARS	7.8053	7.88382	0.0144408	0.00526171	0.0759411
ARHGAP35	5.96984	5.97376	0.000947279	0.654545	0.76095
CBX6	8.57489	8.60219	0.00458614	0.432897	0.618342
ZMYM4	7.48243	7.46949	-0.00249682	0.647614	0.75578
ALDH3A2	8.09563	8.10881	0.00234747	0.7399	0.813708
CTR9	8.44583	8.51936	0.0125053	0.360642	0.567558
SEL1L	7.48789	7.4578	-0.00580888	0.197246	0.429738
PPFIA1	6.9247	6.96847	0.00909218	0.116765	0.334813
LDLR	6.20887	6.18945	-0.00452019	0.452918	0.631862
IDH3A	7.82868	7.73948	-0.0165327	0.022291	0.152825
SDC4	5.58242	5.59458	0.00313703	0.355603	0.564291
HNRNPL	8.0482	8.11234	0.0114524	0.174838	0.404417
OPTN	5.97791	6.02421	0.0111311	0.0774378	0.278688
PLTP	6.32236	6.26004	-0.0142924	0.0289386	0.174391
BIRC2	9.63041	9.56777	-0.00941446	0.28981	0.513162
NDUFAB1	10.0463	10.0817	0.00507545	0.381191	0.583306
COPS3	8.79848	8.62971	-0.0279423	0.000770601	0.0301268
IER2	10.7439	11.0806	0.0445185	0.00267862	0.0545551
TJP2	7.50733	7.46045	-0.00903725	0.487487	0.653374
MX1	9.14222	9.19912	0.00895028	0.953959	0.966756
CTSL	8.15801	8.16361	0.000990468	0.934812	0.95198
SLC39A6	7.94039	7.92295	-0.00317324	0.866273	0.904185
UQCR11	10.1184	10.128	0.00135633	0.847381	0.889505
PAF1	7.48373	7.62722	0.0273991	0.000199918	0.0165476
BIRC5	6.48419	6.46415	-0.00446525	0.312313	0.530362
TSPO	11.1097	11.1643	0.00707971	0.202244	0.435873
NUP153	7.94695	8.0086	0.01115	0.36516	0.571633
PRMT2	6.87064	6.86706	-0.000752365	0.761806	0.827605
DGCR2	7.71921	7.80729	0.0163685	0.0104788	0.105044
RALB	9.43999	9.40132	-0.00592167	0.20745	0.439248
BRD4	7.50047	7.41266	-0.0169883	0.102885	0.316789
LOC101930112	8.02122	7.96256	-0.0105882	0.184204	0.41464
IGBP1	10.0772	9.95277	-0.0179245	0.000468931	0.0241132
GOLGA3	7.32023	7.27335	-0.00926868	0.29424	0.517142
MCM2	6.8749	6.94087	0.0137772	0.292025	0.515432
PEPD	8.74731	8.70595	-0.00683766	0.333502	0.546959
ARFIP2	8.55494	8.58342	0.00479494	0.668503	0.77017
COX7B	10.7262	10.8184	0.0123456	0.00757288	0.0901897
SLC4A2	6.72621	6.8779	0.0321741	0.0067537	0.0860028
SNX2	9.94087	9.94263	0.000255781	0.689623	0.783542
NOC2L	6.71737	6.76077	0.00929008	0.401856	0.597751
DPF2	8.79354	8.71381	-0.0131409	0.0272152	0.168811
ARHGAP1	8.15273	8.1753	0.0039875	0.405205	0.599876
CPNE3	8.8	8.85853	0.00956375	0.34026	0.552515
AP2S1	10.0728	10.0906	0.00253357	0.525358	0.678377
CHMP2A	10.0397	10.0132	-0.00382272	0.613417	0.73438
ABL1	6.99725	7.10367	0.0217773	0.00218481	0.0505019
PRPF4B	8.50926	8.45487	-0.00925126	0.113442	0.331864
AREL1	6.97276	7.08277	0.0225842	0.197246	0.429738
WWTR1	5.79807	5.8246	0.006585	0.124829	0.347232
ACTR1B	8.18102	8.21211	0.00547265	0.418921	0.607862
ZMYND11	7.39765	7.45803	0.0117287	0.148266	0.374475
AIMP2	8.12602	8.0881	-0.00674782	0.129614	0.353334
AKR7A2	8.02296	7.91401	-0.0197262	0.0190451	0.143524
COPS8	7.4041	7.38953	-0.00284015	0.48842	0.653374
ADSL	9.26309	9.12349	-0.0219083	6.51299e-05	0.011458
LY6E	8.78591	8.81872	0.00537783	0.957792	0.969747
IFRD1	6.88799	6.74219	-0.0308674	0.0346723	0.187834
PYCR1	7.4329	7.38802	-0.00873673	0.138367	0.361997
NEDD9	7.69465	7.68415	-0.00196996	0.927163	0.947103
UBAC1	7.76994	7.8565	0.0159834	0.200613	0.433377
USF2	9.1922	9.28523	0.0145264	0.112341	0.330731
NUP62	7.60915	7.55095	-0.0110763	0.402498	0.597751
TUBB3	6.99251	7.05832	0.0135148	0.198925	0.431554
NUP214	8.11937	8.13352	0.0025117	0.397101	0.594537
CELF2	9.15938	9.1573	-0.000327772	0.729028	0.806558
FARSA	7.46148	7.50286	0.00797794	0.314626	0.532117
CREBBP	7.5427	7.61906	0.0145319	0.00313503	0.0591697
PKN1	6.55385	6.83395	0.0603775	0.00116789	0.0365193
CNOT8	8.94857	8.94621	-0.000380331	0.927161	0.947103
MMS19	7.6035	7.62026	0.00317684	0.606684	0.73113
AASDHPPT	8.0602	8.00493	-0.0099271	0.381213	0.583306
VEZF1	7.96942	7.98135	0.00215772	0.467522	0.640812
PCM1	7.53709	7.52085	-0.00311204	0.658026	0.762865
CHPF	6.89831	6.905	0.00139865	0.783895	0.842982
ERCC3	6.74552	6.68127	-0.0138062	0.115652	0.334076
PRKCZ	6.09935	6.02043	-0.0187886	0.00354945	0.0619509
BLMH	7.24851	7.28005	0.00626443	0.130852	0.35486
KAT2A	7.68956	7.61488	-0.0140796	0.104932	0.320112
KIF22	5.92421	5.97008	0.0111265	0.0988879	0.310858
NUP133	7.71715	7.64669	-0.0132329	0.402501	0.597751
PPP2R5A	7.39795	7.40544	0.00145934	0.640717	0.751779
NUP93	8.30545	8.22973	-0.0132135	0.0711936	0.265819
MIR4745	9.23229	9.31246	0.0124735	0.155803	0.383111
CSTF1	6.15996	6.12377	-0.00850077	0.107008	0.322866
GAS7	8.74055	8.85247	0.0183549	0.00736409	0.0897202
LIMK2	6.16909	6.28759	0.027449	1.45784e-05	0.00590117
TMED5	9.2472	9.20655	-0.00635563	0.246242	0.474167
DKK3	5.00168	4.99427	-0.00213793	0.647596	0.75578
MTMR3	7.12439	7.16806	0.00881626	0.0903412	0.299122
BLVRB	10.4107	10.3667	-0.00612075	0.580038	0.714726
LAMA4	5.97919	5.9626	-0.004009	0.157208	0.385223
AMFR	7.05472	7.09312	0.00783222	0.630425	0.745217
VASP	9.41508	9.53366	0.0180568	0.122484	0.343848
ARL4C	6.90507	6.72809	-0.0374592	0.000635461	0.0278342
LSM3	9.26584	9.23927	-0.00414395	0.381205	0.583306
GSK3A	8.77872	8.79315	0.00236933	0.714611	0.797431
ARFGAP3	8.31685	8.42394	0.0184585	0.0696988	0.263383
PES1	7.99707	8.04004	0.00773069	0.321619	0.53773
CUL4B	7.24751	7.27849	0.00615462	0.758135	0.824819
NFYC	7.56746	7.66437	0.0183581	0.0259048	0.16485
C21orf33	7.89597	7.84851	-0.00869737	0.110185	0.32754
FADS2	6.1583	6.27792	0.0277551	0.0145429	0.12516
SLC6A8	6.19041	6.15879	-0.0073896	0.142249	0.367289
KIAA0907	8.32787	8.21567	-0.0195695	0.0315044	0.180206
EP300	6.728	6.74991	0.00469129	0.622027	0.740421
DES	6.01448	6.05791	0.0103803	0.00308667	0.058598
STT3A	7.57105	7.51246	-0.0112074	0.0876355	0.295718
CRK	7.60851	7.59166	-0.00319886	0.563696	0.702955
BRD8	6.64994	6.60078	-0.0107036	0.154406	0.381424
NPTN	11.0477	11.1066	0.00767595	0.0689367	0.261826
CHERP	7.62191	7.65497	0.0062452	0.2404	0.469606
EIF3M	8.7651	8.75116	-0.00229658	0.961625	0.972337
UQCRH	10.7576	10.7515	-0.000822457	0.809879	0.861554
LOC101928916	5.49509	5.56943	0.0193862	0.000885286	0.0318903
PARP4	9.78916	9.73426	-0.00811443	0.0126892	0.115798
PLK1	6.1122	6.15263	0.0095107	0.331111	0.544929
TRIB1	9.74524	9.86261	0.0172709	0.130847	0.35486
TSPAN7	5.56886	5.56969	0.000217015	0.858709	0.897955
PSMB4	10.4092	10.2486	-0.0224421	0.000302111	0.0199011
LSS	6.38025	6.39973	0.00439829	0.338334	0.55135
MTA1	6.25373	6.31885	0.0149448	0.373411	0.577812
E2F4	8.61941	8.59083	-0.00479161	0.500571	0.660844
DCAF8	6.85084	6.86965	0.00395512	0.672009	0.771919
PRPF3	7.05985	7.08007	0.00412513	0.620204	0.738875
RAB13	8.62776	8.61818	-0.00160205	0.627004	0.743287
SIPA1L1	6.6227	6.65789	0.0076443	0.254172	0.481849
CD2BP2	7.99922	8.04219	0.00772996	0.262265	0.488733
N4BP2L2	7.98802	7.92857	-0.0107773	0.108057	0.324559
STXBP1	6.04702	6.01774	-0.00700167	0.168809	0.397227
VPS72	8.59001	8.5036	-0.0145857	0.0135756	0.119804
CYB5R1	8.32492	8.29056	-0.00596663	0.66151	0.765013
TOMM40	7.68731	7.76089	0.0137432	0.101874	0.315661
BMI1	7.73328	7.65182	-0.0152769	0.18262	0.413637
TDP2	9.22436	9.25709	0.00510884	0.586665	0.718539
LAMC2	5.89421	5.88654	-0.00187927	0.703873	0.791089
NAE1	7.15893	7.1333	-0.0051731	0.622027	0.740421
PDGFRB	6.42794	6.34557	-0.0186055	0.0448226	0.213174
G6PD	8.61884	8.72242	0.0172354	0.132631	0.357184
SHFM1	8.58573	8.6346	0.00818818	0.298689	0.520496
SPTLC1	8.96711	8.86753	-0.0161102	0.0198713	0.146145
C14orf2	10.5697	10.5242	-0.0062303	0.248147	0.475997
GAK	8.74571	8.74877	0.000505989	0.654545	0.76095
HSD17B10	9.60821	9.58447	-0.00356838	0.176375	0.406129
SERPINF1	8.04421	7.79392	-0.0456006	0.0228719	0.155102
TACSTD2	5.73326	5.67535	-0.0146481	0.248208	0.475997
MTOR	6.49186	6.4629	-0.00645013	0.310009	0.529173
TACC2	5.48516	5.529	0.0114855	0.00446187	0.0701307
PDAP1	6.2815	6.29145	0.00228283	0.427271	0.614363
MGP	5.05169	5.01271	-0.0111743	0.126013	0.348552
LYPLA2	8.62479	8.66543	0.00678184	0.165844	0.39488
STAG1	7.16979	7.14289	-0.00542219	0.623597	0.740495
CTSH	11.271	11.2257	-0.00580911	0.41338	0.604375
RER1	8.56006	8.52606	-0.00574236	0.127195	0.349966
NDUFA1	10.7813	10.8026	0.00284767	0.397054	0.594537
LAMTOR5	9.94546	9.94381	-0.000239028	0.626996	0.743287
RSRC2	8.82941	8.76814	-0.0100468	0.176382	0.406129
SMARCA5	7.14685	7.14037	-0.00130832	0.739906	0.813708
FNDC3A	7.4451	7.41143	-0.00654092	0.32634	0.541121
FEZ2	7.64717	7.68908	0.00788459	0.0704429	0.26442
POLR2G	10.1075	10.0399	-0.0096866	0.0453229	0.214447
TAP1	8.52149	8.47412	-0.00804281	0.225343	0.456074
SREBF1	7.36211	7.30976	-0.0102944	0.0950116	0.305684
MTHFD1	7.43437	7.31317	-0.0237135	0.0103351	0.104907
COL1A1	6.28261	6.34137	0.0134302	0.00114417	0.0359798
PPP2R2A	8.5569	8.57447	0.0029591	0.91952	0.942719
CYP51A1	6.38811	6.49444	0.0238172	0.243818	0.472099
BCR	6.90417	6.92554	0.00445833	0.321619	0.53773
SENP6	6.46524	6.41428	-0.0114147	0.601862	0.729034
GTF3C1	8.18853	8.20298	0.00254265	0.522225	0.67565
GGPS1	7.2315	7.14151	-0.018065	0.0330554	0.184765
ACBD3	7.87113	7.94702	0.0138432	0.0990698	0.311256
ATP5J	10.0914	10.1584	0.00954888	0.0428013	0.208535
CSK	9.79105	9.86951	0.0115143	0.202297	0.435873
UNG	5.14307	5.19888	0.0155704	0.00802428	0.0918999
BCKDHA	8.83102	8.82	-0.00180302	0.934812	0.95198
CSNK1E	7.18881	7.22874	0.00799127	0.28983	0.513162
UBE2B	7.61197	7.61532	0.000635927	0.942467	0.958215
PMF1	7.47743	7.5165	0.00751861	0.402501	0.597751
TK1	5.99173	6.03008	0.00920303	0.12602	0.348552
SYMPK	6.03553	6.05457	0.00454366	0.385869	0.586879
NR4A1	7.74712	7.78786	0.0075657	0.244279	0.472099
TRIM2	5.57114	5.57578	0.00120198	0.447138	0.628326
COX5B	9.53997	9.49639	-0.00660681	0.0418168	0.206273
FABP5	6.8387	7.01102	0.0359011	0.00354945	0.0619509
UBE2K	7.49421	7.53589	0.00800153	0.264324	0.489803
LOC100506558	4.88533	4.86524	-0.00594388	0.25017	0.478158
ITGAV	6.33999	6.35765	0.00401307	0.46962	0.642202
PSMD12	7.23759	7.25372	0.0032116	0.957792	0.969747
GTF2F1	7.61061	7.63893	0.00535824	0.338337	0.55135
SNX19	7.44252	7.43104	-0.002227	0.783894	0.842982
MAML1	8.82557	8.89672	0.0115848	0.0228602	0.155102
SEC24C	8.66893	8.70871	0.00660413	0.323966	0.539982
RAP1A	10.8591	10.9612	0.0135011	0.00185077	0.0469671
SPOCK1	5.91074	5.88957	-0.00517705	0.280692	0.505883
MXI1	9.31483	9.29082	-0.00372372	0.458721	0.636188
UNC119B	6.97424	6.97028	-0.000819264	0.707451	0.793285
ACADS	7.11009	7.16188	0.0104707	0.10187	0.315661
CUX1	8.61665	8.56057	-0.00942129	0.0586466	0.243791
TRAM2	7.07097	7.08907	0.00368677	0.877641	0.911991
CBFB	8.76129	8.72278	-0.00635387	0.783894	0.842982
TCEAL4	6.755	6.7912	0.00770903	0.243818	0.472099
AURKAPS1	8.34114	8.30687	-0.00593902	0.0243367	0.159131
SEC24D	5.2311	5.26178	0.0084366	0.154404	0.381424
SERPINA3	6.94379	6.89863	-0.0094124	0.0682298	0.261252
ADAM9	8.20631	8.42787	0.0384343	0.00725927	0.0891141
TCOF1	6.31914	6.37685	0.0131161	0.0666004	0.258539
KIAA0430	8.37642	8.37972	0.000569168	0.813625	0.864707
BAG1	7.99412	7.96094	-0.00599934	0.343211	0.554402
HTT	7.34607	7.36237	0.0031972	0.358108	0.565883
MIR7109	8.75272	8.73778	-0.00246535	0.851158	0.892381
KLF10	9.63125	9.69286	0.0091995	0.375427	0.579428
ABCF3	7.53732	7.56886	0.00602557	0.157203	0.385223
LOC101930324	9.19015	9.22006	0.00468842	0.283303	0.508079
TCERG1	7.72169	7.68264	-0.00731543	0.434985	0.620335
NUTF2	7.75125	7.66713	-0.0157429	0.111261	0.329694
AP3S2	7.38174	7.35249	-0.00572788	0.418918	0.607862
SRF	6.98824	6.97739	-0.00224201	0.783893	0.842982
CARS	8.94695	8.93835	-0.00138886	0.606677	0.73113
COL1A2	5.90789	5.91053	0.000645851	0.758142	0.824819
TIAL1	6.74118	6.69447	-0.0100302	0.0530938	0.233025
PRPF31	6.41756	6.45776	0.0090096	0.0342608	0.186779
IFI27	5.75542	5.87713	0.0301889	0.563701	0.702955
ERCC5	7.35257	7.27002	-0.0162882	0.227189	0.458081
HSPBP1	7.26629	7.27752	0.0022267	0.700303	0.788812
DNAJC7	8.56252	8.52987	-0.00551117	0.562433	0.702932
KEAP1	7.24504	7.26317	0.00360409	0.679042	0.776039
YIF1A	7.61843	7.5438	-0.014201	0.0719508	0.267052
KDSR	5.54843	5.57409	0.0066573	0.250181	0.478158
DHX9	7.66735	7.66177	-0.00105148	0.714621	0.797431
IGSF3	5.82025	5.77434	-0.0114252	0.0444012	0.212691
ACSL4	8.3711	8.5346	0.0279058	0.0143277	0.123876
KAT6A	7.2175	7.1642	-0.0106936	0.11677	0.334813
MAP2K2	6.97638	7.01209	0.00736468	0.58006	0.714726
PPP3CA	8.69951	8.83354	0.0220576	0.0240366	0.158071
RXRA	9.09041	9.14932	0.00931883	0.358114	0.565883
DBI	10.2447	10.213	-0.00446514	0.413382	0.604375
PLSCR1	10.3069	10.4301	0.0171446	0.122467	0.343848
MYC	8.35175	8.28562	-0.0114684	0.195582	0.428429
PPP3CB	7.71799	7.70656	-0.00213904	0.418915	0.607862
CYP1B1	9.04759	9.00046	-0.0075358	0.553991	0.697105
IDS	7.05215	7.11021	0.0118286	0.00518193	0.0756934
ST5	5.95787	5.92404	-0.00821362	0.229043	0.458948
ERLIN1	7.94554	7.92233	-0.00421982	0.59998	0.727799
AP3S1	10.0788	10.0854	0.000952147	0.915691	0.939574
NOTCH2	9.47508	9.44336	-0.00483785	0.256159	0.483136
DECR1	9.49174	9.54522	0.00810685	0.309997	0.529173
ZER1	6.5308	6.56854	0.00831219	0.0894357	0.29758
CTSK	7.74247	7.62027	-0.0229529	0.00383249	0.0643024
GTF2H1	7.2831	7.21757	-0.0130411	0.121326	0.341527
ERBB3	5.59528	5.57351	-0.00562401	0.170305	0.399408
HDAC5	6.80109	6.9329	0.0276922	0.0790219	0.281758
PRSS23	5.60428	5.5799	-0.00629076	0.0727146	0.268471
LPIN2	7.05304	7.08345	0.00620614	0.256179	0.483136
EIF2B2	7.83439	7.73728	-0.0179941	0.0225745	0.154392
DDX46	9.91643	9.83755	-0.0115211	0.0832428	0.287159
PFKFB3	8.0983	8.11966	0.00380042	0.862489	0.900988
PCOLCE	6.21958	6.13741	-0.0191876	0.0149121	0.126101
PAPD7	8.06273	7.88608	-0.0319612	2.20012e-05	0.00637774
COPS2	7.81197	7.76176	-0.00930213	0.274757	0.500324
CTNNAL1	5.59421	5.71637	0.0311645	0.00228573	0.0513583
CPSF6	7.06867	7.13355	0.0131817	0.129626	0.353334
IDH3G	9.35478	9.38099	0.00403621	0.45001	0.63025
MPI	6.51623	6.46078	-0.0123293	0.0203923	0.14782
HCFC1	7.06684	7.13636	0.0141233	0.0555052	0.237852
TUBGCP2	6.88841	6.99236	0.0216093	0.00197311	0.0483325
TRIB2	6.01094	6.04177	0.00737979	0.236581	0.466818
DEDD	7.65714	7.69481	0.0070799	0.0876281	0.295718
DHRS3	6.8083	6.72948	-0.0168011	0.0234691	0.156142
RANBP1	6.66237	6.641	-0.00463453	0.467525	0.640812
MBD2	6.8179	6.79895	-0.00401598	0.12963	0.353334
AFG3L2	7.5422	7.56919	0.00515411	0.32872	0.542983
H2AFV	8.38609	8.34529	-0.00703617	0.389115	0.588987
FXYD3	7.27761	7.26616	-0.00227184	0.519112	0.673389
IKBKAP	6.43137	6.38227	-0.011055	0.244288	0.472099
ATG9A	7.17686	7.27931	0.0204494	0.107006	0.322866
CSH1	6.29635	6.2533	-0.00989607	0.0055011	0.0767398
PPIE	7.43416	7.39009	-0.00857738	0.0978964	0.309246
TBCC	8.72489	8.73612	0.00185521	0.828588	0.875078
EDC4	6.99551	6.99938	0.00079773	0.672007	0.771919
SLC2A3	8.2407	8.49782	0.0443267	0.000541519	0.0252941
DNAJB2	7.24015	7.27089	0.00611321	0.289833	0.513162
MAPRE2	6.91086	6.90194	-0.001863	0.892836	0.922756
KIAA0101	6.54602	6.6233	0.0169308	0.236103	0.466818
TRIM29	6.32607	6.35283	0.00609088	0.212717	0.44443
SNRPB2	10.0634	9.97845	-0.0122323	0.00308493	0.058598
SSFA2	8.89591	8.97363	0.0125507	0.0307502	0.178811
SNAP25	5.94164	5.95295	0.00274432	0.397109	0.594537
TNFAIP2	9.02048	9.02199	0.000241485	0.908071	0.934043
ATG5	6.74116	6.7193	-0.00468635	0.479401	0.648561
PPP2R5D	6.90214	6.97345	0.0148288	0.0228594	0.155102
DLG1	6.1287	6.12296	-0.00135232	0.957792	0.969747
CRMP1	7.43274	7.47274	0.00774307	0.464587	0.639347
BCL7B	6.98047	7.13833	0.0322627	0.00185248	0.0469671
MLXIP	6.5554	6.46988	-0.0189451	0.077436	0.278688
MLH1	8.93132	8.83444	-0.0157344	0.0774343	0.278688
CTCF	8.8422	8.78813	-0.00885026	0.135824	0.359861
PITPNB	9.35205	9.28338	-0.0106325	0.0338494	0.186369
SPOCK2	7.63388	7.60189	-0.00605778	0.378597	0.581207
PRSS8	6.42702	6.44866	0.00484989	0.260233	0.487024
SMAD4	6.0635	6.05413	-0.00223191	0.965461	0.975186
PRPSAP1	8.84094	8.79434	-0.00762422	0.184194	0.41464
MAPK14	8.57	8.6112	0.00692014	0.190644	0.42238
DHFR	5.61762	5.64197	0.00624062	0.316949	0.534197
FADD	7.30178	7.33284	0.00612367	0.316949	0.534197
CHMP2B	8.04425	8.09142	0.00843631	0.340776	0.552515
HMGCR	7.87948	7.83001	-0.00908605	0.640717	0.751779
AIMP1	8.2845	8.21526	-0.0121084	0.138367	0.361997
PRKCD	9.81071	9.94792	0.0200383	0.0519179	0.230125
ARHGEF7	7.66964	7.65276	-0.00317897	0.570206	0.707321
VAPB	6.87552	6.88108	0.00116641	0.623601	0.740495
SYF2	9.35964	9.34084	-0.00289977	1	1
MCRS1	7.82378	7.96247	0.0253488	0.0193719	0.144231
CHTOP	8.17458	8.13933	-0.00623459	0.355594	0.564291
TNKS	5.48672	5.50183	0.0039671	0.264326	0.489803
C14orf1	6.03595	6.07487	0.00927353	0.0903431	0.299122
ARL2	8.13941	8.05223	-0.0155362	0.0100507	0.103338
SVIL	6.66884	6.69939	0.00659276	0.143567	0.368985
SNRPD3	9.95819	9.92682	-0.00455202	0.633829	0.747536
MARK3	7.14679	7.18475	0.00764083	0.312316	0.530362
DLGAP4	6.69652	6.74514	0.0104373	0.204013	0.436795
CSNK1G2	8.14083	8.11913	-0.00385089	0.560451	0.701083
CRABP2	7.26456	7.1907	-0.0147428	0.017925	0.138117
DDX19A	7.68085	7.66528	-0.00292749	0.343172	0.554402
FOXM1	5.93629	5.99018	0.0130381	0.0807232	0.283179
RANBP9	7.0803	7.15834	0.0158159	0.0959623	0.307094
NFX1	6.38946	6.37554	-0.00314711	0.385869	0.586879
POLR2L	8.0469	8.11818	0.0127232	0.0530966	0.233025
AK1	6.50373	6.50667	0.000652484	0.703874	0.791089
TYMS	6.29762	6.3342	0.00835557	0.248202	0.475997
PDK2	7.03465	7.00306	-0.00649413	0.221669	0.452655
SSBP1	7.78603	7.81037	0.00450296	0.285471	0.509041
BLOC1S1	9.17536	9.28564	0.0172368	0.0453343	0.214447
LEPROTL1	8.85752	8.84226	-0.0024873	0.953959	0.966756
ENSA	7.71406	7.70215	-0.00222924	0.560449	0.701083
IRF6	7.39584	7.45057	0.0106385	0.123653	0.345236
S100A13	6.11688	6.15574	0.00913778	0.0157232	0.129195
NRIP1	7.7614	7.91082	0.0275107	0.262276	0.488733
HTATSF1	6.296	6.34608	0.0114286	0.236581	0.466818
ADAM10	9.1969	9.12513	-0.0113022	0.44714	0.628326
GUSB	9.96236	9.87274	-0.0130373	0.0172331	0.135511
TLK1	5.98661	6.06743	0.0193457	0.120593	0.340857
EPS8	5.88451	5.90778	0.00569343	0.870059	0.906372
MED14	5.84604	5.83562	-0.00257476	0.519109	0.673389
CTPS1	6.29329	6.21803	-0.0173573	0.0580071	0.242205
SLC30A9	6.87282	6.96581	0.0193889	0.125303	0.348194
GNAQ	9.64789	9.56862	-0.011903	0.0237365	0.157112
PLOD2	5.11895	5.11001	-0.00252246	0.416149	0.606039
ATXN2	7.32999	7.27461	-0.0109418	0.0912655	0.300978
EAPP	8.36088	8.273	-0.0152427	0.413401	0.604375
CABIN1	7.42827	7.52155	0.018004	0.360092	0.567558
LYN	10.4756	10.6027	0.0173978	0.00950317	0.100862
SERPINE1	6.06691	6.07865	0.00279049	0.287649	0.511624
APPBP2	5.91161	5.8975	-0.00344915	0.500574	0.660844
DPH1	7.40101	7.41475	0.00267632	0.345667	0.555816
TOPBP1	8.15588	8.07933	-0.0136052	0.204021	0.436795
POLR2K	7.58058	7.59268	0.00230115	0.896641	0.925669
RNF103	8.23477	8.23386	-0.000160401	0.927163	0.947103
ICAM1	7.56367	7.5272	-0.0069741	0.488417	0.653374
RANBP3	6.80159	6.85458	0.0111959	0.142254	0.367289
ARL3	6.54989	6.60075	0.0111603	0.105959	0.321095
TRRAP	6.18081	6.24825	0.0156547	0.0287469	0.173794
TNFAIP3	8.40613	8.37785	-0.00486195	0.473432	0.644606
MEN1	7.09416	7.03477	-0.0121291	0.0697004	0.263383
NRAS	7.63917	7.68749	0.00909644	0.553993	0.697105
TCF3	6.78206	6.7757	-0.00135412	0.368272	0.573636
RPS19	12.6988	12.6575	-0.00469866	0.236367	0.466818
KIAA0195	6.2728	6.30849	0.00818631	0.214488	0.446308
LPGAT1	9.42796	9.46846	0.00618441	0.438558	0.622722
APBB1	6.13084	6.0682	-0.0148167	0.0333397	0.185425
2023-03-07	8.63383	8.72468	0.0151018	0.343214	0.554402
MANF	8.98644	8.92223	-0.0103455	0.0196234	0.145617
PEX11B	7.62065	7.65653	0.00677663	0.45791	0.636188
PSMB10	9.87274	9.75224	-0.0177155	0.105942	0.321095
ITPR2	6.09997	6.15718	0.0134666	0.0170125	0.134876
WIPF1	9.34009	9.41898	0.0121347	0.0104788	0.105044
ACTL6A	6.02561	6.15583	0.0308467	0.0280364	0.171618
SLC39A7	6.47452	6.5191	0.00990024	0.0885319	0.29652
EFNB2	5.59037	5.54603	-0.0114879	0.0163574	0.131812
MAP2K1	10.1326	10.1073	-0.00360026	0.633819	0.747536
ATF3	6.39815	6.4169	0.0042207	0.919974	0.942839
DPM1	9.73679	9.80422	0.00995616	0.242327	0.471174
LMO7	4.93209	4.94252	0.00304789	0.491434	0.655085
SDHB	7.26696	7.2586	-0.00166123	0.87764	0.911991
FASTK	8.33067	8.29462	-0.00625594	0.260225	0.487024
RASA1	8.37895	8.3468	-0.0055463	0.450021	0.63025
GTF2A2	9.70665	9.73477	0.00417318	0.335881	0.548754
NPC1	5.87006	5.82435	-0.0112786	0.214491	0.446308
GTF2E2	8.16047	8.13728	-0.00410627	0.63728	0.749385
C3orf62	8.96566	9.02656	0.0097657	0.0367815	0.19307
USP4	9.17393	9.10888	-0.0102667	0.051922	0.230125
RNMT	6.47676	6.48852	0.00261723	0.42169	0.610707
AXL	6.24796	6.24584	-0.000490278	0.927163	0.947103
TNFSF10	10.3968	10.3852	-0.00161435	0.927162	0.947103
RBM15B	8.47478	8.53056	0.00946537	0.173327	0.403211
SNRPD1	7.0567	7.10298	0.00943084	0.279011	0.503584
UBTF	6.10688	6.18639	0.0186634	0.0155167	0.128346
STK17A	6.14821	6.17893	0.00719133	0.283309	0.508079
OXSR1	8.97614	9.02814	0.00833395	0.310003	0.529173
NUDT21	7.50819	7.40728	-0.0195219	0.103904	0.318533
TMEM63A	6.44373	6.47711	0.00745395	0.283303	0.508079
TOB1	8.18176	8.42406	0.0421036	0.0234691	0.156142
CCNB2	6.10764	6.11473	0.00167334	0.961626	0.972337
UMPS	7.11647	7.07249	-0.00894293	0.221678	0.452655
HIST2H2BE	7.25442	7.07192	-0.0367589	0.116022	0.334115
FMOD	6.90229	6.8169	-0.0179584	0.0191246	0.143524
EFNB1	6.24937	6.28645	0.00853521	0.394435	0.593132
CKMT1A	6.7492	6.77966	0.00649774	0.467522	0.640812
CAD	6.32965	6.31825	-0.00260076	0.547555	0.693203
PTPN1	6.36226	6.41392	0.0116655	0.00481021	0.0730824
CDC16	8.5179	8.44887	-0.0117388	0.124827	0.347232
TES	9.10059	9.06518	-0.00562351	0.394427	0.593132
GFPT1	6.10289	6.1867	0.0196771	0.0711952	0.265819
FOXO1	7.49252	7.3768	-0.0224563	0.00129963	0.0379013
POLR2A	5.73664	5.75636	0.00495179	0.378599	0.581207
LIG1	6.12296	6.1726	0.0116504	0.239939	0.469606
IFNGR1	10.8356	10.7854	-0.00669086	0.373391	0.577812
LTBP1	6.90972	7.05287	0.0295835	0.00178018	0.0457522
MIR4680	7.96139	7.94374	-0.00320168	0.644161	0.753311
PKIG	6.08469	6.06287	-0.00518141	0.240414	0.469606
LOC101927705	5.64814	5.57502	-0.0187971	0.00925629	0.0993308
TRIP10	6.76043	6.79784	0.00796086	0.464579	0.639347
EBP	6.83772	6.89704	0.0124617	0.0367848	0.19307
LSM4	7.26677	7.23406	-0.00650836	0.252149	0.479838
ABHD14A-ACY1	7.14649	6.98929	-0.0320891	0.00197708	0.0483325
PRKACB	8.07936	8.03141	-0.00858659	0.568918	0.707112
PIK3R3	6.01012	5.9728	-0.00898845	0.0931215	0.303358
SLC20A2	5.84724	5.87921	0.00786494	0.14622	0.371311
USP8	7.99522	8.13355	0.0247469	0.0719524	0.267052
ITM2A	6.26661	6.20886	-0.0133581	0.0418336	0.206273
GBP2	9.61892	9.49296	-0.019016	0.214491	0.446308
TFIP11	6.98235	6.95243	-0.00619574	0.260231	0.487024
SLC7A8	6.91237	6.89843	-0.00291362	0.541166	0.688989
PSMD6	9.56115	9.50402	-0.00864534	0.0841137	0.28884
R3HDM1	6.84511	6.81431	-0.00650615	0.190636	0.42238
GPC1	6.21178	6.23949	0.00642128	0.537998	0.686493
NELFB	7.52637	7.72984	0.0384831	6.78324e-05	0.0116242
RFXANK	7.88301	7.9483	0.0119003	0.0443133	0.21236
AKAP2	6.30147	6.31944	0.00410864	0.996161	0.998045
SYNE2	5.19392	5.20384	0.00275193	0.450016	0.63025
ROCK2	7.48063	7.42449	-0.010869	0.212706	0.44443
CASP3	6.8578	6.7661	-0.0194204	0.113787	0.332098
STIM1	7.23705	7.28321	0.00917188	0.34026	0.552515
FBN1	5.37761	5.36549	-0.00325721	0.541176	0.688989
ACP2	7.83016	7.80927	-0.00385373	0.807221	0.860094
FOSB	6.94583	7.26166	0.0641517	0.0592905	0.244308
CCNG2	8.42416	8.41266	-0.00197016	0.725418	0.804221
HMGCL	8.67303	8.54377	-0.0216647	0.000495036	0.0243487
SFSWAP	7.01211	6.91446	-0.0202336	0.00157212	0.0429576
DNTTIP2	8.34239	8.33605	-0.00109756	0.675517	0.774453
ZMYM2	5.90452	5.94395	0.00960166	0.718215	0.799618
UBE2S	6.28483	6.34104	0.012845	0.423772	0.61222
OXCT1	6.35729	6.32284	-0.00783839	0.1703	0.399408
INPP5K	7.97641	7.95016	-0.00475438	0.430072	0.61596
NNT	6.93389	7.01946	0.0176948	0.165254	0.394878
NDUFA7	7.98452	7.85268	-0.0240218	0.00328538	0.0605295
STK39	5.71503	5.78399	0.0173026	0.221189	0.452655
MAPKAPK3	9.49168	9.58115	0.0135352	0.147553	0.373115
PLCG1	6.97447	7.02208	0.00981618	0.11344	0.331864
CLDN7	6.51064	6.4824	-0.00627118	0.218055	0.449591
PPP6R2	6.94685	6.91928	-0.00573757	0.165254	0.394878
LPCAT3	6.46134	6.52418	0.0139632	0.0326614	0.183382
INPP1	7.41292	7.331	-0.016033	0.095972	0.307094
SYNPO	6.4573	6.43191	-0.00568488	0.430083	0.61596
SACM1L	9.61089	9.59941	-0.00172412	0.7399	0.813708
SEC24B	8.81598	8.77041	-0.0074763	0.516	0.671129
SLC1A3	6.64178	6.7172	0.0162911	0.00977588	0.10199
PRKACA	6.98035	7.06065	0.0165	0.0176919	0.137461
DHPS	8.31043	8.24708	-0.0110402	0.0453343	0.214447
ITGB2	12.2995	12.4137	0.0133372	0.0427538	0.208535
ABCC1	7.84529	7.8676	0.00409575	0.399794	0.596419
DBN1	6.25107	6.25909	0.00184995	0.512894	0.669334
TOM1	6.73224	6.77987	0.0101716	0.452918	0.631862
WBP1L	8.957	8.91251	-0.00718427	0.447138	0.628326
INTS3	7.60588	7.55961	-0.00880396	0.0196213	0.145617
DRG1	9.55995	9.48722	-0.011017	0.0307463	0.178811
GAA	8.51274	8.62203	0.0184042	0.229046	0.458948
TARBP1	8.09048	7.97971	-0.0198891	0.00204152	0.0484963
HEXIM1	7.29875	7.34557	0.00922585	0.266394	0.492251
SS18	6.75579	6.79875	0.00914575	0.112339	0.330731
AHR	9.40641	9.52312	0.0177905	0.0303799	0.177944
LPP	7.38615	7.34495	-0.0080703	0.18262	0.413637
SLC25A4	6.0018	6.0022	9.52468e-05	0.707451	0.793285
SPINT1	6.84236	7.00581	0.0340564	0.0126939	0.115798
VAMP7	9.80149	9.75928	-0.00622703	0.0782086	0.280352
SLC37A4	7.4092	7.3817	-0.00536424	0.209193	0.441354
SERPINA1	9.9654	10.0187	0.00768838	0.121308	0.341527
AGT	6.59871	6.59546	-0.000710468	0.844486	0.887534
TXNL4A	8.17855	8.12594	-0.00931016	0.0196184	0.145617
TRAFD1	8.10534	8.11149	0.00109424	0.82484	0.872266
FUCA1	9.47387	9.30073	-0.0266102	0.0653698	0.255421
NDUFB7	6.03402	6.03508	0.000254026	0.42448	0.61222
TAF15	6.55927	6.68066	0.0264542	0.0262285	0.165687
OGFR	7.71455	7.79236	0.0144784	0.13332	0.357853
DNAJB9	6.71358	6.71202	-0.000334963	0.919521	0.942719
RALBP1	7.89378	7.86503	-0.00526521	0.182607	0.413637
PIGC	7.04963	7.06692	0.00353347	0.506701	0.665049
PCK2	7.76399	7.71408	-0.00930285	0.135824	0.359861
GRK6	8.18659	8.36667	0.0313919	0.00171978	0.0454449
ABCD3	7.68684	7.81128	0.023169	0.186856	0.418495
AAGAB	6.63975	6.65246	0.00275939	0.642477	0.753215
RYK	6.72691	6.70452	-0.00481097	0.29646	0.519099
MIR6787	7.83023	7.9002	0.0128339	0.467528	0.640812
CNPY2	7.95695	7.96208	0.000928319	0.90045	0.928238
U2AF1	10.0276	9.96073	-0.00965276	0.0479714	0.221505
CXCL8	6.24614	6.35616	0.0251903	0.0790684	0.281758
MIR6883	7.97076	7.98319	0.00224838	0.725418	0.804221
FAH	5.68918	5.65395	-0.00895979	0.376008	0.579428
SP100	6.80619	6.83272	0.00561325	0.407931	0.600979
DNAJB12	7.43398	7.39262	-0.00804956	0.130847	0.35486
POP4	9.13217	9.04282	-0.0141857	0.0841156	0.28884
CDC20	5.70187	5.73081	0.00730344	0.204021	0.436795
TRAF4	6.34959	6.3687	0.00433652	0.401856	0.597751
ATP6V1C1	7.49592	7.48212	-0.00265906	0.642477	0.753215
PBX2	6.62439	6.67839	0.0117146	0.264326	0.489803
CD93	10.4632	10.474	0.00149043	0.714602	0.797431
CYTH1	8.65646	8.74008	0.0138695	0.0113815	0.109234
NOL7	8.48655	8.45162	-0.00594995	0.20574	0.438058
PPP2R1B	6.40933	6.39726	-0.00271956	0.573485	0.709503
DDIT4	6.11817	6.02847	-0.0213089	0.0149121	0.126101
ANPEP	8.55512	8.75019	0.0325266	0.266391	0.492251
NIT1	8.59468	8.46917	-0.0212221	0.0110721	0.107744
CDC23	6.99842	6.91801	-0.0166732	0.221189	0.452655
UNC13B	6.43198	6.4174	-0.00327522	0.658022	0.762865
SIRPA	8.00585	8.103	0.0174014	0.182622	0.413637
SDC3	6.089	6.06883	-0.00478844	0.450026	0.63025
SRSF3	9.62528	9.56132	-0.00961816	0.132065	0.355968
E2F1	6.41432	6.46922	0.0122944	0.027218	0.168811
NUP88	6.9963	6.92429	-0.0149255	0.0206524	0.148194
CTSS	12.0629	12.1507	0.0104633	0.00196587	0.0483325
LSM5	5.81433	5.88377	0.0171266	0.147562	0.373115
WFS1	6.31074	6.33391	0.00528631	0.54957	0.695154
EPM2AIP1	8.85422	8.83591	-0.00298772	0.300932	0.522383
CD97	9.62053	9.64009	0.00293016	0.570209	0.707321
MSH6	6.15126	6.14766	-0.000844884	0.881436	0.914921
ADM	6.5939	6.5825	-0.00249557	0.544365	0.690551
ARHGEF11	6.88429	6.93658	0.0109175	0.16005	0.387216
FAM20B	6.65291	6.68469	0.0068754	0.266385	0.492251
S100A8	9.64641	9.68051	0.00509029	0.173289	0.403211
HSPE1-MOB4	8.73555	8.81566	0.0131705	0.444267	0.627189
MOB4	9.21379	9.17264	-0.00645826	0.22348	0.454813
ANK2	5.56143	5.5487	-0.00330789	0.365711	0.571633
GCLC	6.7298	6.79887	0.0147319	0.0876882	0.295718
PLAGL2	7.41422	7.45565	0.00803889	0.389115	0.588987
PIN1	6.20085	6.26124	0.0139831	0.112349	0.330731
PHF1	7.66932	7.62486	-0.00838718	0.153004	0.380082
DDT	7.84825	7.90916	0.0111535	0.244285	0.472099
SUCLA2	7.004	7.15336	0.0304419	0.102885	0.316789
BIN1	7.48764	7.52241	0.00668359	0.358117	0.565883
YES1	4.99605	5.01228	0.00468134	0.151619	0.378244
SOX9	5.20825	5.2207	0.00344437	0.473435	0.644606
RRP7A	6.74649	6.82009	0.0156547	0.037222	0.194453
ZMPSTE24	9.24048	9.18328	-0.00895853	0.167321	0.396468
WNK1	7.06235	7.11252	0.0102123	0.0118569	0.11247
NDUFV2	9.75831	9.71015	-0.00713653	0.174843	0.404417
NAGA	9.54418	9.60736	0.00951905	0.184199	0.41464
BTBD3	6.05607	6.11412	0.0137649	0.153019	0.380082
IL1R1	5.55494	5.51826	-0.00955709	0.0530952	0.233025
FHL2	6.01921	5.97973	-0.00949422	0.399802	0.596419
STK38	7.62245	7.60675	-0.00297544	0.613411	0.73438
ADAM12	5.81384	5.82323	0.00232707	0.405197	0.599876
C1QB	6.09647	6.04178	-0.0130006	0.110189	0.32754
UBE2C	6.93541	6.91127	-0.0050296	0.274762	0.500324
ARFGEF1	8.0537	8.07699	0.00416582	0.55721	0.698899
HCLS1	11.4269	11.5135	0.0108918	0.0211525	0.14992
MUT	6.61002	6.62328	0.00289155	0.806166	0.859376
ARMC2-AS1	10.4653	10.4335	-0.00439878	0.305388	0.525848
KIF13B	7.63121	7.7159	0.0159212	0.026553	0.166993
RFX5	8.86342	8.86501	0.000258689	0.881433	0.914921
CAPN6	5.23651	5.22241	-0.0038904	0.250184	0.478158
GSTA4	6.35456	6.37571	0.00479385	0.4329	0.618342
MPP1	9.56201	9.64473	0.0124277	0.0165686	0.132889
RHOBTB3	5.38347	5.37485	-0.00231357	0.405208	0.599876
CREBZF	6.15729	6.16828	0.00257412	0.447146	0.628326
SIAH1	6.4755	6.47501	-0.000109724	0.957792	0.969747
ACOT1	5.47287	5.45702	-0.00418579	0.476422	0.647012
HLTF	5.96624	5.91742	-0.0118542	0.264326	0.489803
BAG5	6.83657	6.85077	0.00299346	0.847389	0.889505
ARNT2	5.58323	5.61364	0.00783442	0.293774	0.517142
TRAF3IP2	6.29347	6.26518	-0.00649843	0.142254	0.367289
PYGL	8.79179	8.94319	0.024632	0.0038329	0.0643024
STARD3	7.13114	7.20346	0.0145569	0.112349	0.330731
C7	5.0441	5.04839	0.0012265	0.580051	0.714726
ILVBL	6.352	6.34106	-0.00248729	0.560451	0.701083
LOXL2	6.17307	6.20093	0.00649573	0.0418336	0.206273
STMN2	5.25047	5.29446	0.0120379	0.0912617	0.300978
MEF2D	6.45036	6.50051	0.0111721	0.198928	0.431554
LTBR	8.82257	8.89209	0.0113222	0.293774	0.517142
INPP5A	7.52549	7.62527	0.019003	0.00328502	0.0605295
TXNDC9	8.32315	8.30441	-0.00325301	0.980807	0.987054
BCAM	7.11178	7.06799	-0.00891153	0.154399	0.381424
STAT5A	8.12314	8.1859	0.0111034	0.0782383	0.280352
RPL23A	13.7781	13.6875	-0.00951085	1.01412e-06	0.00146666
SSX2IP	5.9946	5.96276	-0.00768232	0.383838	0.585408
RABGAP1L	8.41624	8.47781	0.0105159	0.633849	0.747536
SLPI	7.16332	7.30112	0.0274897	0.171812	0.40168
RNASEH2A	7.29463	7.24341	-0.0101646	0.0300134	0.177088
NOP16	6.54797	6.50565	-0.00935473	0.0179237	0.138117
C5orf15	9.46966	9.41408	-0.00849328	0.0653462	0.255421
NAA10	7.81264	7.90339	0.0166602	0.0592905	0.244308
ZBTB5	7.16318	7.18164	0.00371314	0.658024	0.762865
CYBA	11.6193	11.5996	-0.0024474	0.791252	0.848513
PTPRN2	6.37412	6.30822	-0.014992	0.0151115	0.126101
UROS	6.2425	6.22565	-0.00389972	0.506718	0.665049
FH	7.22372	7.15767	-0.0132515	0.127202	0.349966
RPL27A	9.98731	10.0741	0.012485	0.00323329	0.0600847
PIAS3	6.31251	6.27514	-0.00856582	0.380626	0.583306
MTSS1	7.09366	7.1142	0.0041729	0.550773	0.695154
NDUFS1	7.5304	7.49726	-0.00636146	0.176385	0.406129
HMBS	7.76396	7.70327	-0.0113213	0.0438027	0.211015
ZBED1	7.71646	7.75998	0.00811341	0.221672	0.452655
CHSY1	9.10404	9.16518	0.00965736	0.216268	0.448358
TIMELESS	5.89073	5.85837	-0.00794541	0.174848	0.404417
STK10	9.56815	9.65843	0.0135489	0.0217311	0.15187
TTC37	6.61904	6.76608	0.0316965	0.0988879	0.310858
TP53BP1	6.89623	6.85774	-0.00807349	0.214486	0.446308
BAHD1	6.7296	6.82516	0.0203409	0.0109221	0.107666
C2	6.64127	6.59258	-0.0106166	0.234679	0.464943
BCAS2	7.56091	7.64682	0.0162997	0.0438064	0.211015
TCTA	7.61566	7.62402	0.00158258	0.485403	0.652053
ARHGEF1	8.44248	8.56055	0.0200377	0.115652	0.334076
PRDM2	7.0338	7.01464	-0.00393431	0.268469	0.494221
PAPSS2	6.45445	6.42472	-0.0066595	0.335921	0.548754
MDC1	6.36607	6.3246	-0.00942786	0.0413496	0.205581
PPM1F	8.99886	8.96843	-0.00488664	0.464587	0.639347
FOXK2	6.59393	6.67224	0.0170325	0.117892	0.336927
CHST15	10.3767	10.4034	0.00370127	0.576737	0.711763
PDHX	7.0953	7.10934	0.00285181	0.97697	0.984315
SV2A	6.4443	6.47529	0.00692187	0.447146	0.628326
SEMA3B	5.91375	5.88966	-0.00588809	0.316947	0.534197
MIR6872	5.80614	5.83861	0.00804623	0.170308	0.399408
MYO1E	6.40779	6.52064	0.0251857	0.00991265	0.10266
COG2	8.28693	8.17428	-0.0197446	0.00267971	0.0545551
SMAD2	8.13998	8.15338	0.00237308	0.670164	0.771611
BAZ2B	7.85899	7.90969	0.00927774	0.310017	0.529173
CTNNBIP1	8.75212	8.70012	-0.00859736	0.21627	0.448358
BMS1	7.38059	7.33315	-0.00930229	0.04183	0.206273
THBS2	5.88278	5.9107	0.00682868	0.155801	0.383111
TGFB1	7.86288	7.90796	0.00824692	0.63728	0.749385
KIF2A	7.14572	7.04052	-0.0213974	0.239939	0.469606
HTRA2	6.93695	6.94987	0.00268355	0.603323	0.729034
SDF2	8.2157	8.17202	-0.00769071	0.296458	0.519099
FUBP1	6.55474	6.51317	-0.0091788	0.12771	0.351156
TIMM44	6.89687	6.86259	-0.00718979	0.0940628	0.30376
MTIF2	8.00487	7.84896	-0.0283762	0.026881	0.167668
CDYL	7.55745	7.52037	-0.00709615	0.238484	0.468617
MGAT2	8.13268	8.19985	0.0118662	0.041352	0.205581
DNM1L	8.06189	8.00247	-0.0106726	0.34567	0.555816
VPS41	7.00688	6.96504	-0.0086407	0.263865	0.489803
RPS2	12.6399	12.587	-0.00605017	0.0102868	0.104907
UBE2M	7.25155	7.28984	0.00759835	0.458732	0.636188
PTK2B	7.8848	8.06382	0.0323902	0.0292929	0.175218
MIR943	6.37093	6.43729	0.0149514	0.0474502	0.220182
EEF1D	8.35546	8.37569	0.00348795	0.355583	0.564291
SSSCA1	6.23516	6.34588	0.0253953	0.0651662	0.255421
FECH	6.41299	6.36587	-0.0106396	0.0895092	0.29758
PAN2	7.68038	7.57552	-0.0198336	0.0193719	0.144231
PCSK7	7.68803	7.65571	-0.00607787	0.798724	0.853383
CCDC86	7.48251	7.45785	-0.00476217	0.620202	0.738875
TP53BP2	7.98586	8.01016	0.00438282	0.537993	0.686493
TRAPPC12	7.28008	7.28928	0.0018233	0.867016	0.904542
SLC11A2	6.74574	6.76146	0.00335838	0.847385	0.889505
IMPA2	9.14748	9.17584	0.0044661	0.69674	0.787479
KIF5C	5.75094	5.74309	-0.00197141	0.661508	0.765013
PDGFRA	5.64714	5.64773	0.000148942	0.91952	0.942719
RB1	7.64239	7.70018	0.0108694	0.197248	0.429738
SEC61B	11.0622	11.1953	0.0172556	0.00251215	0.0534228
PICALM	8.9586	8.9687	0.00162652	0.461638	0.638432
TBP	7.136	7.06304	-0.0148271	0.0188779	0.142826
RABAC1	8.97975	9.05776	0.0124794	0.10187	0.315661
WTAP	8.28032	8.2485	-0.00555427	0.298683	0.520496
DAPK1	8.16736	8.16225	-0.000902824	0.596638	0.725622
BCL6	9.33568	9.38933	0.00826767	0.596634	0.725622
AP3B1	7.58891	7.594	0.000967068	0.402493	0.597751
KIAA0040	6.91453	6.96445	0.0103775	0.0637572	0.253318
SPAG5	5.65026	5.65888	0.00219963	0.832344	0.87797
GABBR1	6.95799	6.93902	-0.00393718	0.640719	0.751779
TRIM14	6.90026	6.90459	0.000905637	0.900448	0.928238
PVRL2	7.34109	7.27671	-0.0127085	0.167326	0.396468
RABEPK	7.61579	7.52091	-0.0180849	0.0201307	0.146695
MAP1A	6.1719	6.1785	0.00154115	0.557215	0.698899
MRPL40	7.76389	7.72091	-0.00800831	0.536851	0.686493
PAK4	7.11035	7.08166	-0.00583252	0.189008	0.421266
SETDB1	7.90491	7.85145	-0.00978993	0.0824061	0.28553
AKAP11	6.67506	6.64881	-0.00568456	0.851159	0.892381
GLS	6.53397	6.56049	0.00584472	0.310017	0.529173
RNF8	6.24539	6.26036	0.00345463	0.30773	0.527508
KATNB1	6.65764	6.65895	0.000282464	0.642477	0.753215
SLC33A1	6.11151	6.10524	-0.00148236	0.81736	0.86753
CFDP1	6.6345	6.60867	-0.0056282	0.185796	0.416979
TIMP2	9.1437	9.05888	-0.013446	0.138369	0.361997
ATF6B	6.16974	6.18332	0.00317292	0.458729	0.636188
RGP1	6.05498	6.11837	0.0150251	0.0599418	0.245554
RRP8	6.22948	6.23101	0.000353527	0.821099	0.869614
FXR2	7.37276	7.40283	0.00587278	0.473448	0.644606
C16orf62	7.98054	7.94564	-0.00632259	0.378608	0.581207
ARFRP1	7.284	7.33129	0.00933571	0.0894338	0.29758
RHOG	10.2858	10.4192	0.0185859	0.116763	0.334813
TFAM	7.02562	7.11621	0.0184845	0.0832627	0.287159
GALT	6.98102	6.97672	-0.000889063	0.795009	0.851031
ALDH1A3	5.05447	5.05944	0.00141624	0.67552	0.774453
SRPK2	7.30324	7.26623	-0.00732926	0.225343	0.456074
SMARCD1	7.2519	7.2472	-0.000933729	0.73265	0.80905
FBN2	6.08322	6.06225	-0.00498356	0.661512	0.765013
RASSF2	10.47	10.4671	-0.000412085	0.915696	0.939574
S100A4	12.8362	12.9556	0.0133559	2.52131e-05	0.00667417
DOCK1	7.0822	7.04439	-0.00772358	0.107008	0.322866
B3GNT1	6.90935	6.8704	-0.00815605	0.112345	0.330731
MIR4691	6.9428	6.94265	-3.18398e-05	0.93518	0.952096
ABCB6	6.27066	6.33746	0.0152888	0.071058	0.265819
NUP98	6.91486	6.95077	0.00747313	0.260228	0.487024
ABCC4	5.8031	5.85108	0.0118776	0.101874	0.315661
C1orf123	8.95995	8.86457	-0.0154396	0.0346681	0.187834
CDK9	6.74582	6.82829	0.0175313	0.0646701	0.25481
MTRR	6.91508	6.83554	-0.0166913	0.155801	0.383111
PMM2	6.82224	6.88912	0.0140737	0.210959	0.442723
KRR1	5.7294	5.79522	0.016481	0.386473	0.586879
KDM4A	7.69028	7.61275	-0.0146195	0.00849374	0.0941126
FAM53B	8.08761	8.1438	0.00998925	0.276877	0.501668
RFC5	5.94069	6.05777	0.0281554	0.0147138	0.125205
MTMR2	5.92007	5.88135	-0.00946555	0.0322714	0.18265
CDK1	5.5308	5.50185	-0.00757361	0.0969186	0.308498
MYO6	5.44045	5.46133	0.00552765	0.0639735	0.253318
ST3GAL5	8.19605	8.20665	0.00186415	0.765473	0.829989
RABEP1	5.77742	5.7878	0.00258935	0.613427	0.73438
TSPAN31	7.78382	7.79089	0.0013102	1	1
PAFAH1B3	7.63588	7.72752	0.0172101	0.137096	0.361008
CLK2	9.11377	9.0192	-0.015049	0.0969304	0.308498
DVL1	6.73607	6.92802	0.040535	0.000107468	0.0132942
ATXN1	7.26249	7.38311	0.0237657	0.0413508	0.205581
IL4R	8.08514	8.09708	0.00212796	0.677157	0.775696
UPP1	7.4201	7.36156	-0.0114269	0.296463	0.519099
THOP1	6.15374	6.17603	0.00521565	0.563698	0.702955
NOTCH3	6.88491	6.84398	-0.00860239	0.05489	0.236224
CNOT3	5.63313	5.73137	0.0249437	0.116022	0.334115
FCGBP	6.96859	6.96784	-0.000155208	0.620197	0.738875
UVRAG	8.11662	8.05621	-0.010777	0.161481	0.389184
PEX5	6.2868	6.27648	-0.00237068	0.331105	0.544929
LINC00094	5.30919	5.3336	0.00661882	0.221189	0.452655
NPRL2	7.35716	7.24943	-0.0212819	9.29425e-05	0.0129951
ZNF24	8.44142	8.37112	-0.0120653	0.0567425	0.240144
EZH1	7.35422	7.30989	-0.00872339	0.0931196	0.303358
SCAF8	8.39482	8.39256	-0.000389316	0.973285	0.981569
CDK2AP2	7.5995	7.70266	0.0194531	0.189021	0.421266
PPIP5K2	8.23158	8.34067	0.018994	0.127215	0.349966
TLN1	7.59275	7.81791	0.0421603	0.221189	0.452655
FBXO11	6.75635	6.86772	0.0235874	0.0773742	0.278688
CDH3	6.3516	6.369	0.00394794	0.150269	0.376834
C11orf49	6.80872	6.7665	-0.00897256	0.164389	0.393144
DRAP1	7.69341	7.7072	0.0025824	0.386471	0.586879
HDDC2	6.65557	6.62741	-0.0061175	0.608551	0.732208
DCTN6	9.11963	9.07203	-0.00754989	0.266377	0.492251
FAM50A	8.15831	8.05879	-0.0177078	0.122484	0.343848
ARHGEF9	5.58299	5.58707	0.00105377	0.923341	0.945258
MAP2K4	7.30209	7.26242	-0.0078591	0.200602	0.433377
DRG2	7.493	7.46024	-0.00632275	0.244279	0.472099
DTYMK	5.89542	5.88827	-0.00175021	0.464587	0.639347
TUSC2	7.74537	7.71641	-0.00540471	0.647614	0.75578
F8A1	9.072	9.14092	0.0109179	0.264326	0.489803
IRF2	8.1474	8.19909	0.00912366	0.391155	0.590465
LMNB1	6.52511	6.65191	0.027767	0.109418	0.326977
DFFA	7.15527	7.17028	0.00302378	0.732648	0.80905
PHF21A	8.11527	8.10763	-0.00135889	0.911885	0.936854
EDEM1	8.4595	8.44274	-0.00286141	0.664998	0.767711
SAFB2	7.19786	7.24993	0.0103983	0.114543	0.33215
GBE1	8.09949	8.17317	0.0130647	0.150272	0.376834
HS2ST1	5.82452	5.87447	0.0123196	0.266391	0.492251
RNF44	9.3391	9.34397	0.000751485	0.851155	0.892381
LAD1	6.75578	6.7352	-0.00440152	0.3998	0.596419
NPRL3	6.75576	6.72241	-0.00714096	0.248205	0.475997
HLA-DQA1	9.40935	9.14976	-0.040362	0.0536879	0.234081
CNOT4	5.68826	5.67568	-0.00319374	0.314617	0.532117
VPS11	8.69098	8.65775	-0.0055273	0.292023	0.515432
LMAN1	5.59303	5.5873	-0.00147993	0.522235	0.67565
ATP1A2	5.23047	5.2117	-0.00518639	0.157203	0.385223
JARID2	8.94001	8.93296	-0.00113854	0.747179	0.817797
AP1S2	10.736	10.6924	-0.00588093	0.285425	0.509041
DMTF1	8.55907	8.25891	-0.0515035	0.000291325	0.0197557
DCK	8.04502	8.14786	0.018326	0.0623732	0.250276
BAMBI	6.45018	6.42233	-0.00624347	0.292034	0.515432
SLC35A1	9.79425	9.84051	0.00679708	0.260222	0.487024
GNL1	6.53335	6.72436	0.0415741	0.00272253	0.0552207
STXBP3	8.62651	8.69586	0.0115522	0.303177	0.523631
ARF6	9.1535	9.16733	0.00217717	0.402496	0.597751
GTPBP6	7.36001	7.38228	0.00435973	0.497524	0.658433
NCK2	8.31035	8.2733	-0.00644604	0.739901	0.813708
SNRPE	8.01586	8.23208	0.0383992	0.00090081	0.0318903
PSD4	7.33909	7.43816	0.0193433	0.0542904	0.235691
ZNF148	8.27323	8.35239	0.0137379	0.142247	0.367289
ADNP2	6.96972	7.0655	0.0196911	0.00210908	0.0495323
CAV2	5.20512	5.1814	-0.00658891	0.0832609	0.287159
IDE	7.48141	7.37331	-0.0209985	0.00725927	0.0891141
PTPRM	5.30311	5.26948	-0.00917593	0.0268828	0.167668
STX5	6.91467	6.95604	0.00860778	0.534827	0.684775
INPP5D	8.3	8.35237	0.009074	0.272651	0.497691
KIFAP3	6.18083	6.09487	-0.0202068	0.0385578	0.197845
PHYH	6.17462	6.25295	0.0181859	0.23231	0.462666
ITGB1BP1	7.60055	7.57535	-0.00479243	0.410654	0.603423
PPP2R5E	7.4425	7.55721	0.0220673	0.205729	0.438058
CEBPZ	6.46485	6.44769	-0.00383492	0.455817	0.634416
TIMM17B	8.25592	8.28693	0.00540961	0.512897	0.669334
UGDH	5.99233	6.08093	0.0211733	0.0165737	0.132889
RBBP8	7.19164	7.28058	0.0177334	0.229046	0.458948
MTF2	7.07672	7.12737	0.0102885	0.444273	0.627189
ETV5	6.27785	6.24057	-0.0085938	0.0151115	0.126101
AP1G1	7.2434	7.28733	0.00872384	0.455814	0.634416
ORC4	7.12082	7.05721	-0.0129445	0.102885	0.316789
MBD1	8.43733	8.38175	-0.00953617	0.111265	0.329694
PSD3	5.2849	5.26734	-0.00480394	0.0931177	0.303358
CAPN7	6.66186	6.63809	-0.00515604	0.427276	0.614363
EZH2	5.18509	5.15633	-0.00802262	0.418913	0.607862
GJA9-MYCBP	7.95717	7.9919	0.00628396	0.198928	0.431554
MAD2L1	4.9451	4.96531	0.00588414	0.512884	0.669334
MMP15	6.65251	6.6881	0.00769648	0.173327	0.403211
POLG	6.84415	6.90876	0.0135551	0.0211888	0.14992
PDLIM7	6.09994	6.21207	0.0262798	0.00849412	0.0941126
NDUFB3	8.7847	8.86488	0.0131076	0.195577	0.428429
SOCS2	5.75247	5.73928	-0.00331179	0.27688	0.501668
TPP2	7.88128	7.74555	-0.0250624	0.0228594	0.155102
CDC40	8.31834	8.29406	-0.0042167	0.503633	0.663256
PCF11	7.24005	7.34984	0.0217137	0.0376273	0.195664
RPS6KA1	8.93558	8.97613	0.00653215	0.461649	0.638432
SRSF5	9.42741	9.32634	-0.0155512	0.00439288	0.0693995
APOE	6.37409	6.46491	0.0204088	0.00267098	0.0545551
GOLGA1	6.84526	6.83357	-0.0024662	0.238473	0.468617
DGKA	7.3894	7.44311	0.0104475	0.262276	0.488733
TBC1D4	6.16218	6.0803	-0.0192978	0.0773742	0.278688
KIF3C	6.91303	6.935	0.0045766	0.497517	0.658433
FKBP2	8.13291	8.08952	-0.00771702	0.181045	0.411978
CTBP1	8.78299	8.93889	0.0253838	0.0453381	0.214447
HES1	5.52767	5.49961	-0.00734329	0.140951	0.365264
PSMA4	10.4521	10.4153	-0.00508751	0.576755	0.711763
GALNT3	6.65273	6.69176	0.00843859	0.447143	0.628326
PSG11	6.29929	6.31368	0.00329029	0.644159	0.753311
TF	5.88079	5.87414	-0.0016314	0.560451	0.701083
KCNAB2	7.85271	7.85627	0.00065299	0.721811	0.801565
RNF6	6.50095	6.48823	-0.00282614	0.581993	0.716324
ARMCX2	5.10716	5.10231	-0.00137015	0.992322	0.995506
PSMG1	6.69011	6.68374	-0.00137486	0.494479	0.655868
MFAP1	8.51874	8.41531	-0.0176238	0.0969323	0.308498
PPL	5.84199	5.79788	-0.0109362	0.0530952	0.233025
DDB2	6.71358	6.57019	-0.0311483	0.00695214	0.0872466
AP3M2	6.79424	6.69831	-0.020515	0.00937394	0.0999265
LMNA	7.58806	7.68109	0.0175808	0.0567439	0.240144
LZTR1	7.69167	7.7082	0.00309696	0.68257	0.778647
NELL2	5.69661	5.73436	0.00952945	0.134571	0.359064
PDCD6	6.86413	6.85408	-0.00211434	0.435723	0.620335
CD53	12.218	12.1444	-0.00871566	0.0043561	0.0693995
MFAP2	7.06415	7.09567	0.00642414	0.281153	0.505909
CCNA2	5.48926	5.54522	0.0146324	0.0110721	0.107744
KMT2B	5.72492	5.76547	0.0101829	0.132631	0.357184
FAM8A1	8.2685	8.22336	-0.0078967	0.45791	0.636188
TP53I11	6.70086	6.71353	0.00272596	0.515991	0.671129
POLD1	6.66066	6.65747	-0.000691304	0.821095	0.869614
RBP1	6.50652	6.45638	-0.0111614	0.0596788	0.245453
SUCO	6.90386	7.02176	0.0244303	0.0507732	0.228445
HEBP2	9.13143	9.10339	-0.00443684	0.424464	0.61222
TMPO	7.43261	7.42513	-0.00145314	0.615273	0.736274
MTHFS	8.88275	8.82583	-0.00927478	0.319256	0.536201
MME	6.30529	6.26727	-0.00872651	0.082402	0.28553
RPP30	8.60571	8.53233	-0.012354	0.0734833	0.269811
TMEM11	8.33046	8.25184	-0.0136809	0.18262	0.413637
STC2	6.80845	6.78084	-0.0058612	0.225338	0.456074
CDH2	5.51241	5.49395	-0.00483793	0.248205	0.475997
EML3	7.47589	7.50541	0.00568513	0.268455	0.494221
MTA2	5.95814	5.91802	-0.00974781	0.224854	0.456074
OCRL	7.18543	7.1752	-0.00205545	0.576768	0.711763
TERF1	6.25926	6.28995	0.00705568	0.663199	0.766649
CBY1	7.50608	7.53734	0.00599549	0.236581	0.466818
LDB1	7.17746	7.17621	-0.000250273	0.911885	0.936854
B3GAT3	6.69947	6.76125	0.0132426	0.0390117	0.199356
SCNN1A	6.28523	6.40299	0.0267791	0.00167911	0.0449029
ATOX1	8.6456	8.68314	0.00625041	0.244282	0.472099
SAT1	10.2067	10.2158	0.00128219	0.783867	0.842982
PRAF2	7.31987	7.29572	-0.00476792	0.679039	0.776039
STX7	8.35638	8.23803	-0.0205791	0.00366026	0.0628171
SPR	7.07322	7.10398	0.0062607	0.122484	0.343848
PSEN1	9.02084	9.00509	-0.00252208	0.703876	0.791089
CHD2	6.97838	6.90932	-0.0143482	0.0137636	0.120761
EIF3B	8.36575	8.45355	0.0150613	0.104927	0.320112
EPN2	6.85829	6.90521	0.00983567	0.124833	0.347232
MRPL19	5.55009	5.52286	-0.00709506	0.799817	0.854226
MPV17	8.46703	8.35469	-0.0192694	0.00267986	0.0545551
PMM1	7.32339	7.32772	0.000851287	0.606686	0.73113
CDK10	7.12042	7.19499	0.0150297	0.0326624	0.183382
PLEK	10.1394	10.2828	0.020258	0.0016511	0.0443815
SLCO2B1	6.5208	6.50703	-0.00304992	0.232789	0.462666
CYP19A1	6.34274	6.313	-0.0067812	0.109115	0.326609
TPBG	5.36174	5.46938	0.0286751	0.464579	0.639347
COL15A1	5.02555	4.99315	-0.00933004	0.0350859	0.188628
NDUFC1	9.27092	9.43499	0.0253076	9.92317e-05	0.0131418
OTUD4	6.52064	6.51446	-0.00136859	0.610052	0.732208
FAM178A	6.60939	6.58035	-0.00635274	0.368269	0.573636
SEMA4G	6.58071	6.52983	-0.0111976	0.0330544	0.184765
SEC61G	9.34274	9.42017	0.0119064	0.0719474	0.267052
RTN1	8.57862	8.63918	0.0101477	0.298686	0.520496
ARMC8	7.01844	6.96989	-0.0100147	0.221683	0.452655
LPHN1	6.25255	6.22164	-0.00715033	0.0203915	0.14782
ELF4	8.73216	8.76638	0.00564239	0.30773	0.527508
CEP57	6.78244	6.73246	-0.0106716	0.266394	0.492251
LRRC14	5.74691	5.75316	0.00156632	0.973133	0.981569
MED1	7.25187	7.34916	0.0192255	0.221189	0.452655
RCAN2	5.49516	5.40877	-0.0228627	6.93534e-06	0.00456426
GCDH	6.78105	6.8065	0.00540512	0.603328	0.729034
CPQ	7.70405	7.73943	0.00661011	0.747179	0.817797
BPGM	5.23096	5.27576	0.0123029	0.519109	0.673389
PEX14	5.72955	5.74239	0.00322939	0.29202	0.515432
ABCA1	6.2716	6.20846	-0.0145976	0.147562	0.373115
MED12	6.94233	6.97739	0.00726722	0.360633	0.567558
CD68	7.85616	8.15952	0.0546598	7.46628e-05	0.0120068
TNFRSF1B	9.90946	9.93035	0.00303807	0.743539	0.815079
SORL1	11.0186	11.0496	0.00405408	0.338286	0.55135
MET	5.92708	5.9468	0.00479224	0.038559	0.197845
TRAPPC3	8.45906	8.50082	0.00710511	0.570215	0.707321
SPG11	9.5732	9.504	-0.0104671	0.0689481	0.261826
MAP3K3	7.98869	7.79194	-0.0359758	0.0022856	0.0513583
PMVK	6.9077	6.94112	0.00696258	0.467525	0.640812
SNTA1	7.25988	7.19004	-0.0139447	0.0211873	0.14992
MTX2	5.59834	5.59079	-0.00194763	0.563701	0.702955
LYST	8.65038	8.64027	-0.00168772	0.953959	0.966756
UPF2	6.73518	6.72434	-0.00232401	0.606688	0.73113
ZNF318	6.52318	6.57698	0.0118516	0.0418336	0.206273
CCS	7.70125	7.74673	0.00849486	0.168811	0.397227
LSP1	9.68846	9.76936	0.0119977	0.3556	0.564291
MPST	7.9426	8.00114	0.0105932	0.229032	0.458948
APC	5.94663	5.96244	0.00383062	0.765475	0.829989
PPP6C	9.56934	9.62347	0.00813812	0.0252609	0.162455
STX4	8.69618	8.7068	0.0017611	0.547543	0.693203
CUL5	6.39118	6.40833	0.00386579	0.930987	0.949372
LSM1	9.19725	9.1693	-0.0043911	0.41064	0.603423
S100A9	13.6647	13.7714	0.0112203	0.000134925	0.0146043
CIAO1	7.10764	7.07831	-0.00596694	0.21272	0.44443
PRPSAP2	8.04011	7.88744	-0.027657	0.00128727	0.0378424
CAMLG	7.94444	8.00259	0.0105219	0.229043	0.458948
GFAP	5.72791	5.73369	0.00145469	0.755787	0.82369
KLF9	6.06761	6.04188	-0.00613134	0.355605	0.564291
STAM	6.9677	6.95464	-0.00270591	0.739906	0.813708
ALG8	7.99703	7.95712	-0.00721724	0.323977	0.539982
IPO13	7.95113	7.93367	-0.00317126	0.413399	0.604375
CD4	7.80723	7.83542	0.00519932	0.452918	0.631862
FAM189B	8.64767	8.584	-0.0106619	0.113427	0.331864
COX11	5.7776	5.78143	0.000955399	0.957791	0.969747
MAP4K5	5.57959	5.57	-0.00248171	0.623603	0.740495
PTTG1	8.06491	8.03579	-0.00521999	0.177922	0.407933
PTPN18	9.59552	9.58663	-0.00133738	0.992322	0.995506
ZHX2	6.09143	6.07603	-0.00365372	0.809893	0.861554
PCBD1	6.79168	6.75253	-0.00834212	0.29424	0.517142
CUL7	7.07732	7.0704	-0.00141153	0.736274	0.811301
GGH	5.25614	5.29856	0.0115966	0.391769	0.590465
FCGR2A	10.1369	9.89151	-0.0353608	4.23264e-05	0.00934251
FEZ1	6.46422	6.4226	-0.00931809	0.0231508	0.155685
AFAP1	4.66028	4.67059	0.00318774	0.927134	0.947103
FANCG	6.26723	6.33399	0.0152864	0.0367881	0.19307
MNAT1	6.0162	5.98876	-0.00659567	0.376008	0.579428
AGL	6.30491	6.39319	0.0200606	0.276419	0.501668
TRIM38	9.20444	9.16589	-0.00605561	0.179476	0.410159
OFD1	8.20923	8.13789	-0.0125932	0.112349	0.330731
LOXL1	5.35948	5.39635	0.0098928	0.0798914	0.283084
ADIRF	6.05178	6.02101	-0.00735384	0.272651	0.497691
RABGGTA	7.93851	7.86667	-0.0131152	0.174848	0.404417
NFIL3	8.18397	8.19852	0.00256222	0.911886	0.936854
CSNK2A2	6.49397	6.51379	0.00439662	0.427276	0.614363
BCAT2	6.48808	6.48638	-0.000378186	0.769149	0.83277
GTF2H4	5.98006	6.05082	0.0169703	0.0303819	0.177944
SLC7A6	6.76367	6.75673	-0.00148091	0.633849	0.747536
RAB4A	7.10108	7.01135	-0.0183458	0.441413	0.625112
UNC50	8.89755	8.86515	-0.00526328	0.326337	0.541121
ZNF185	9.35111	9.15963	-0.0298481	0.00336011	0.0606493
ARL4D	5.90829	5.89702	-0.00275319	0.616806	0.736548
TFDP2	6.26754	6.20459	-0.0145625	0.00432919	0.0692276
DYNC1LI2	7.44858	7.50476	0.0108404	0.114536	0.33215
CSF3R	9.16524	9.24712	0.0128319	0.181043	0.411978
FSTL3	6.64834	6.60452	-0.00953871	0.161489	0.389184
CD2AP	5.45405	5.49157	0.00989151	0.524281	0.677982
RTCA	8.04529	7.98719	-0.0104563	0.307727	0.527508
IFIT5	7.44639	7.4806	0.00661316	0.798724	0.853383
WBP4	5.56664	5.61116	0.011491	0.109115	0.326609
FAM193A	7.00432	7.07209	0.0138912	0.134569	0.359064
ZBTB17	6.56186	6.60018	0.0083997	0.375427	0.579428
ZEB2	7.64583	8.15176	0.0924374	7.29828e-06	0.00456426
ZNF516	6.41528	6.45326	0.00851729	0.279013	0.503584
SRP54	8.69531	8.69002	-0.000877931	0.661508	0.765013
NDUFS6	9.10862	9.00062	-0.0172081	0.0206494	0.148194
INPP5F	6.21807	6.23948	0.00495866	0.33351	0.546959
ALDH5A1	5.57764	5.59007	0.00320975	0.378597	0.581207
TERF2	8.15098	8.12564	-0.00449227	0.416138	0.606039
BYSL	7.09237	7.03053	-0.0126356	0.0675033	0.259891
NDUFB6	8.57591	8.62071	0.00751716	0.28983	0.513162
ALG11	7.48328	7.38708	-0.018666	0.0341625	0.186779
SULT1A1	10.5705	10.4443	-0.0173279	0.230897	0.460967
POLB	8.85053	8.70807	-0.0234108	0.000428535	0.0234176
FAIM2	6.09815	6.10793	0.00231199	0.350614	0.560802
FCHSD2	8.22132	8.19312	-0.00495698	0.497519	0.658433
NDUFB5	10.1244	10.0058	-0.0169936	0.0051814	0.0756934
PNO1	7.61259	7.54927	-0.0120506	0.0815638	0.284526
PLXNA3	6.27996	6.27499	-0.00114218	0.814643	0.865625
SKP2	6.02794	6.01612	-0.00283325	0.839858	0.883331
IGF1R	5.95934	6.00225	0.0103505	0.066788	0.258539
COG5	7.29987	7.32759	0.00546752	0.543192	0.690551
GPRC5B	6.00159	5.95266	-0.0118092	0.0296498	0.17587
CPT1A	6.57715	6.55954	-0.00386824	0.536851	0.686493
DSCR3	8.04837	7.99564	-0.00948408	0.101866	0.315661
MID1	5.63191	5.61272	-0.00492371	0.0876244	0.295718
FGFR2	5.92972	5.93474	0.00122073	0.386462	0.586879
MBNL2	7.36901	7.2844	-0.0166602	0.142256	0.367289
COBLL1	5.60027	5.53618	-0.0166059	0.0011061	0.0353733
MON1B	6.67216	6.62019	-0.0112801	0.298224	0.520496
CD163	8.98235	8.9109	-0.0115209	0.0525038	0.231343
FDX1	7.59935	7.62382	0.00463686	0.620193	0.738875
TATDN2	8.88519	8.86659	-0.00302313	0.368258	0.573636
PLA2G2A	5.91521	5.92857	0.00325646	0.485403	0.652053
PROCR	4.95109	4.98149	0.00882857	0.104923	0.320112
MAP3K11	8.32466	8.28809	-0.00635199	0.397115	0.594537
XRCC1	6.43267	6.41866	-0.00314638	0.506718	0.665049
FIG4	9.60394	9.46756	-0.0206339	0.000285786	0.0194976
CTSF	5.9597	5.98026	0.00496988	0.440654	0.625112
SLC25A20	8.52405	8.36801	-0.0266549	0.0282348	0.171921
PCNT	7.70426	7.60225	-0.0192304	0.0101927	0.104119
TMOD1	6.58058	6.55941	-0.00464941	0.348133	0.558187
COX5A	10.3621	10.3997	0.00523866	0.449989	0.63025
HMOX1	8.54254	8.8335	0.04832	0.00120374	0.036946
CXCL12	5.92875	5.92245	-0.00153541	0.637276	0.749385
TBCA	10.1917	10.3309	0.0195663	0.00377278	0.0637079
MAN2C1	8.02855	7.98366	-0.00808974	0.389115	0.588987
DGAT1	7.54123	7.49054	-0.00973178	0.509802	0.668162
TPMT	7.5491	7.51628	-0.00628571	0.589981	0.720796
TG	7.03366	7.02013	-0.00277822	0.596636	0.725622
HELZ	8.81814	8.79721	-0.00342906	0.296449	0.519099
NUCB2	6.17167	6.25769	0.0199701	0.378608	0.581207
GNS	10.0232	10.1125	0.0127997	0.0120158	0.112779
TARBP2	7.32139	7.34289	0.00423174	0.441416	0.625112
FAN1	6.45063	6.40329	-0.0106274	0.236581	0.466818
TMED1	7.48499	7.55491	0.0134145	0.0548943	0.236224
PRKAR2B	9.49615	9.52876	0.00494558	0.718213	0.799618
IVD	6.05129	6.09645	0.0107269	0.0209191	0.149336
BCL2	6.00384	6.03273	0.00692471	0.162929	0.390743
CX3CL1	6.35663	6.36809	0.00259892	0.345152	0.555816
PKD2	5.47626	5.47551	-0.000197498	0.934811	0.95198
FMR1	8.133	8.12583	-0.00127148	0.984646	0.989745
TUBGCP3	6.30291	6.35012	0.0107645	0.302717	0.523631
PI3	5.82036	5.82039	7.4116e-06	0.806165	0.859376
E2F3	7.72177	7.76667	0.00836507	0.397115	0.594537
DHX16	8.08776	7.9979	-0.0161196	0.0385567	0.197845
DFNA5	6.137	6.10136	-0.00840209	0.487487	0.653374
TTLL4	7.06259	7.09062	0.00571305	0.21272	0.44443
RREB1	6.18098	6.22188	0.00951519	0.0165724	0.132889
FZD7	5.06731	5.0684	0.000308306	0.580038	0.714726
LINC00921	7.50873	7.49814	-0.00203568	0.679039	0.776039
PDE4B	6.26312	6.14332	-0.027863	0.00757889	0.0901897
PHKG2	8.2366	8.21864	-0.00314921	0.839858	0.883331
ITPR1	6.40358	6.51227	0.0242831	0.0458598	0.215911
HIBCH	5.74579	5.79504	0.0123145	0.340776	0.552515
KIAA0020	7.98581	7.88495	-0.0183374	0.0675033	0.259891
LLGL2	5.32564	5.41248	0.0233343	0.00695214	0.0872466
TBCE	6.51422	6.51649	0.000501755	0.633849	0.747536
PNPLA6	8.66594	8.73636	0.0116757	0.34026	0.552515
ERCC1	8.0164	7.96413	-0.00943831	0.246237	0.474167
ALDH4A1	6.52849	6.55648	0.00617349	0.185799	0.416979
ITPKB	6.88876	7.05157	0.0336997	0.000141391	0.0149029
RUFY3	5.9976	5.92856	-0.0167019	0.0165737	0.132889
GADD45A	7.05169	6.99951	-0.0107158	0.743542	0.815079
LAMA3	6.08962	6.04267	-0.0111662	0.0940647	0.30376
SKIV2L	8.43708	8.40737	-0.00508924	0.421695	0.610707
BAK1	7.05792	7.14418	0.0175242	0.105182	0.320442
EMP3	11.3765	11.4953	0.0149872	0.00872751	0.0959532
ZKSCAN5	6.03171	6.0742	0.0101284	0.0342608	0.186779
TRIP4	8.54877	8.49488	-0.00912373	0.192275	0.424833
DEXI	6.68978	6.68566	-0.000889459	0.847388	0.889505
FOXJ2	8.93483	8.99721	0.0100363	0.143555	0.368985
PPFIBP1	5.23675	5.22027	-0.00454794	0.229032	0.458948
PPRC1	5.82564	5.78326	-0.0105335	0.350617	0.560802
MPHOSPH6	8.61865	8.45617	-0.0274572	0.00251495	0.0534228
ADCY7	9.40208	9.52336	0.0184912	0.00791033	0.0915302
LOC732360	6.5957	6.76259	0.0360498	0.000171544	0.0158284
TDG	8.2355	8.24953	0.00245493	0.633847	0.747536
AQP3	6.68485	6.66936	-0.00334711	0.14622	0.371311
RBMS1	9.84486	9.83323	-0.00170524	0.798717	0.853383
RARA	7.00163	7.06181	0.0123485	0.151002	0.378076
JUND	7.56676	7.75099	0.034705	0.066788	0.258539
BRF1	6.64642	6.61886	-0.00599544	0.305448	0.525848
BUB1B	5.92543	5.92767	0.000546105	0.996161	0.998045
CEACAM6	6.69495	6.96245	0.0565221	0.105182	0.320442
CTSO	8.79731	8.66896	-0.0212036	0.0157226	0.129195
ST3GAL4	5.6375	5.61	-0.00705468	0.19228	0.424833
SLA	9.93779	10.0115	0.0106606	0.148888	0.375012
DYNC2LI1	5.1751	5.16735	-0.00216357	0.355583	0.564291
DLGAP5	5.05082	5.07087	0.00571821	0.381219	0.583306
GCA	10.687	10.8354	0.0198995	0.00371472	0.0634032
LMOD1	6.25901	6.23668	-0.00515664	0.173309	0.403211
BLVRA	8.56932	8.54066	-0.00483405	0.512882	0.669334
MTR	6.4522	6.43078	-0.00479752	0.506711	0.665049
[truncated: 9,259 more rows]
