# Supplementary material for: In-depth exploration of the shared genetic signature and molecular mechanisms between end-stage renal disease and osteoporosis
Source: Front Genet. 2023 Nov 24;14:1159868. doi: 10.3389/fgene.2023.1159868 (PMC10704461; doi:10.3389/fgene.2023.1159868)
Supplement: Supplementary file 3 [file Table1.XLSX]

## Sheet: Sheet1
Table S1：Summary of those four GEO datasets involving ESRD and OS patients.
ID	GSE number	Platform	Samples	Source types	Disease	Group
1	GSE37171	GPL570	75 patients and 40 controls	Whole blood	ESRD	Discovery cohort
2	GSE97709	GPL17303	28 patients and 12 controls	Whole blood	ESRD	Validation cohort
3	GSE56814	GPL5175	37 patients and 36 controls	Whole blood	OS	Validation cohort
4	GSE56815	GPL96	40 patients and 40 controls	Whole blood	OS	Discovery cohort
